# Supplementary material for: Viral DNA Sensors IFI16 and Cyclic GMP-AMP Synthase Possess Distinct Functions in Regulating Viral Gene Expression, Immune Defenses, and Apoptotic Responses during Herpesvirus Infection
Source: mBio. 2016 Nov 15;7(6):e01553-16. doi: 10.1128/mBio.01553-16 (PMC5111403; doi:10.1128/mBio.01553-16)
Supplement: Table S1 — Spectral counts, SAINT specificity pScores, and Gene Ontology (GO) annotations for each biological replicate from HFFs infected with RF HSV-1 expressing Py-GFP, HIN-GFP, and GFP [file mbo006163072st1.xlsx]

## Sheet: RF_SpC & pScore
Prey	Gene	GFP_RF1_SpC	GFP_RF2_SpC	FL_RF_SpC	FL_RF_pScore	Py_RF_SpC	Py_RF_pScore	Hin_RF_SpC	Hin_RF_pScore
A0A024R4E5	HDLBP	14	24	21	0	22|46|21	0| 0.32| 0	39|59|24	0| 0.18| 0
A0A024RAC6	TCEB3	0	0	0	0	0|0|0	0| 0| 0	3|0|0	0.5| 0| 0
A0A087WTE7	LENG8	0	0	0	0	0|0|0	0| 0| 0	0|0|0	0| 0| 0
A0A087WZV1	HNRNPAB	7	3	4	0	5|3|4	0| 0| 0	3|4|4	0| 0| 0
A0A0A0MQS2	CLASRP	0	0	0	0	0|4|0	0| 0.89| 0	0|0|0	0| 0| 0
A0A0A0MRA8	EPB41L3	0	0	0	0	0|0|0	0| 0| 0	0|0|0	0| 0| 0
A0A0A0MRE3	SYNE2	0	0	0	0	0|0|4	0| 0| 0.15	11|0|2	0.25| 0| 0.1
A0A0A0MRM8	MYO6	3	2	5	0.06	6|0|4	0.14| 0| 0	15|4|6	0.36| 0.01| 0.14
A0A0A0MS41	SFXN3	2	5	3	0	0|0|6	0| 0| 0.01	3|4|6	0| 0| 0.01
A0A0A0MSY1	WDR64	0	0	0	0	0|0|0	0| 0| 0	2|0|0	0.4| 0| 0
A0A0A0MTC1	RNF213	0	0	14	1	0|0|29	0| 0| 1	2|0|34	0| 0| 1
A0A0A0MTS7	TTN	0	0	0	0	2|0|0	0.01| 0| 0	3|7|0	0.01| 0.01| 0
A0A0B4J1V3	IGHV3-33	0	0	0	0	0|0|0	0| 0| 0	0|5|0	0| 0.88| 0
A0A0B4J220	C11orf98	0	0	2	0.92	6|0|2	0.98| 0| 0.9	9|4|2	0.99| 0.98| 0.92
A0A0B4J2D9	IGKV1D-13	6	6	3	0	0|5|3	0| 0| 0	0|5|3	0| 0| 0
A0A0C4DG40	SYNE1	12	13	50	0.5	19|0|105	0| 0| 0.85	72|7|98	0.38| 0| 0.97
A0A0C4DG89	DDX46	7	9	0	0	5|14|0	0| 0| 0	7|7|8	0| 0| 0
A0A0C4DGB5	CAST	0	0	0	0	0|0|0	0| 0| 0	0|0|0	0| 0| 0
A0A0C4DGZ0	POLR2A	6	11	0	0	7|7|5	0| 0| 0	23|13|3	0| 0| 0
A0AVT1	UBA6	0	0	3	0.97	0|0|0	0| 0| 0	0|0|0	0| 0| 0
A4D1E9	GTPBP10	0	0	0	0	0|0|0	0| 0| 0	0|3|0	0| 0.84| 0
A5D8V6	VPS37C	0	0	0	0	0|0|0	0| 0| 0	0|0|0	0| 0| 0
A5YKK6	CNOT1	0	2	3	0.14	0|5|4	0| 0.63| 0.13	4|7|2	0.06| 0.5| 0.07
A6NFQ2	TCAF2	0	0	0	0	0|0|0	0| 0| 0	3|0|0	0.65| 0| 0
A6NHR9	SMCHD1	3	7	9	0	16|5|33	0.32| 0| 0.65	33|15|8	0.44| 0.2| 0
A8K2U0	A2ML1	0	0	0	0	0|0|0	0| 0| 0	9|0|0	0.87| 0| 0
A8MVM1	CASP3	0	0	3	0.92	0|0|0	0| 0| 0	0|0|0	0| 0| 0
A8MXP9	MATR3	12	16	41	0.25	52|26|58	0.37| 0| 0.27	62|42|41	0.16| 0.18| 0.25
B1ALK7	ARHGEF7	0	0	0	0	0|0|0	0| 0| 0	0|0|2	0| 0| 0.71
B1ALY0	PALM2-AKAP2	0	0	0	0	0|0|2	0| 0| 0.76	0|0|0	0| 0| 0
C9J0J7	PFN2	0	0	0	0	0|0|2	0| 0| 0.8	0|0|0	0| 0| 0
C9JME2	FARP1	0	5	0	0	7|7|6	0.2| 0.43| 0.06	9|11|5	0.09| 0.41| 0.04
D6RGG3	COL12A1	0	0	0	0	0|0|0	0| 0| 0	0|4|0	0| 0.25| 0
E7ERS3	ZC3H18	0	2	0	0	3|0|0	0.24| 0| 0	5|4|0	0.22| 0.31| 0
E7EVA0	MAP4	13	17	15	0	8|8|16	0| 0| 0	19|13|24	0| 0| 0
E7EW05	SDAD1	0	0	2	0.94	3|2|4	0.98| 0.94| 0.99	7|6|0	1| 1| 0
E7EX44	CALD1	0	12	10	0	15|0|10	0.19| 0| 0	11|15|13	0| 0.12| 0.06
E7EX90	DCTN1	0	0	4	1	0|0|4	0| 0| 0.99	2|0|0	0.14| 0| 0
E9PAV3	NACA	4	5	4	0	3|6|5	0| 0| 0	8|4|6	0| 0| 0
F6R0L0	SIMC1	0	0	0	0	0|0|0	0| 0| 0	0|0|0	0| 0| 0
F8W0Q9	PPHLN1	0	0	0	0	2|0|0	0.85| 0| 0	2|0|0	0.76| 0| 0
F8W8Y7	ARMCX4	0	0	0	0	0|0|0	0| 0| 0	0|0|0	0| 0| 0
F8WAJ0	DDX31	0	2	4	0.3	9|8|8	0.81| 0.92| 0.6	18|17|4	0.88| 0.98| 0.31
F8WD26	LMO7	44	42	44	0	59|21|76	0| 0| 0	132|67|52	0.01| 0| 0
G8JLB6	HNRNPH1	45	44	45	0	84|26|36	0| 0| 0	85|64|45	0| 0| 0
H0Y8E6	MCM2	0	0	0	0	0|0|2	0| 0| 0.71	5|2|0	0.86| 0.74| 0
H0Y9Y3	SYNPO2	0	0	0	0	0|0|0	0| 0| 0	0|4|2	0| 0.77| 0.63
H3BPE1	MACF1	2	8	6	0	8|2|19	0| 0| 0.23	29|12|28	0.34| 0.03| 0.72
H7BXI1	ESYT2	0	0	0	0	0|0|0	0| 0| 0	0|0|0	0| 0| 0
H7C5T6	DHRSX	0	0	0	0	0|0|0	0| 0| 0	0|0|0	0| 0| 0
J3KNA5	CD3G	0	0	0	0	0|0|0	0| 0| 0	2|0|0	0.69| 0| 0
J3KNL6	SEC16A	0	3	8	0.55	2|5|16	0.01| 0.5| 0.81	15|3|13	0.6| 0.02| 0.85
J3QQX2	ARHGDIA	0	0	9	1	0|3|8	0| 0.98| 0.99	5|5|4	0.97| 0.99| 0.98
J9JID7	LMNB2	68	61	104	0	65|15|139	0| 0| 0	118|63|95	0| 0| 0
K7EJR3	PSMD8	0	0	0	0	0|0|0	0| 0| 0	3|0|0	0.8| 0| 0
K7ELL7	PRKCSH	0	0	9	1	0|0|10	0| 0| 1	0|0|0	0| 0| 0
K7EML2	RBM42	0	0	0	0	0|0|0	0| 0| 0	0|2|0	0| 0.77| 0
K7ENT7	WNK4	0	0	0	0	0|0|0	0| 0| 0	2|0|0	0.5| 0| 0
M0R2I2	BABAM1	0	0	0	0	0|0|0	0| 0| 0	0|0|0	0| 0| 0
O00116	AGPS	0	0	2	0.9	0|0|2	0| 0| 0.89	0|0|0	0| 0| 0
O00139	KIF2A	0	0	2	0.86	0|0|2	0| 0| 0.82	0|4|2	0| 0.94| 0.86
O00151	PDLIM1	0	0	7	1	0|0|8	0| 0| 0.99	5|5|5	0.98| 0.99| 0.99
O00154	ACOT7	0	0	4	0.98	0|0|0	0| 0| 0	0|0|0	0| 0| 0
O00159	MYO1C	36	34	55	0	83|29|63	0.25| 0| 0	134|63|66	0.23| 0| 0
O00161	SNAP23	0	0	2	0.85	0|0|3	0| 0| 0.93	2|2|0	0.86| 0.88| 0
O00170	AIP	0	0	0	0	0|0|0	0| 0| 0	0|0|0	0| 0| 0
O00178	GTPBP1	0	0	0	0	0|0|0	0| 0| 0	0|2|2	0| 0.82| 0.83
O00182	LGALS9	0	0	4	0.98	0|2|5	0| 0.93| 0.98	0|0|2	0| 0| 0.91
O00203	AP3B1	0	4	3	0.02	0|7|2	0| 0.63| 0	2|2|3	0| 0| 0.02
O00214	LGALS8	0	0	0	0	0|0|3	0| 0| 0.94	4|2|0	0.95| 0.89| 0
O00231	PSMD11	2	5	10	0.39	3|3|7	0| 0| 0.02	7|2|3	0| 0| 0
O00232	PSMD12	0	0	3	0.99	3|0|3	0.99| 0| 0.99	8|4|2	1| 0.99| 0.95
O00233	PSMD9	0	0	0	0	0|0|0	0| 0| 0	0|0|0	0| 0| 0
O00257	CBX4	0	0	0	0	0|0|0	0| 0| 0	5|0|0	0.78| 0| 0
O00264	PGRMC1	0	0	6	1	0|0|5	0| 0| 0.99	2|0|0	0.7| 0| 0
O00268	TAF4	0	0	0	0	0|0|0	0| 0| 0	0|0|0	0| 0| 0
O00299	CLIC1	7	5	27	0.82	7|7|26	0| 0| 0.47	16|13|21	0| 0.02| 0.57
O00303	EIF3F	0	3	5	0.37	6|4|2	0.5| 0.46| 0.01	15|5|5	0.77| 0.28| 0.37
O00308	WWP2	0	0	0	0	0|0|0	0| 0| 0	0|0|0	0| 0| 0
O00410	IPO5	0	0	6	1	0|0|16	0| 0| 1	9|6|5	1| 1| 1
O00425	IGF2BP3	0	2	20	1	12|18|23	0.94| 1| 1	8|16|15	0.17| 0.99| 0.99
O00429	DNM1L	0	0	3	0.97	0|0|6	0| 0| 0.99	3|3|0	0.96| 0.98| 0
O00442	RTCA	0	0	2	0.92	0|0|0	0| 0| 0	0|0|2	0| 0| 0.92
O00461	GOLIM4	0	0	0	0	0|0|2	0| 0| 0.53	0|0|0	0| 0| 0
O00468	AGRN	0	0	0	0	3|2|0	0.64| 0.61| 0	0|2|0	0| 0.49| 0
O00469	PLOD2	0	0	2	0.87	0|0|0	0| 0| 0	0|0|0	0| 0| 0
O00471	EXOC5	0	0	0	0	0|0|2	0| 0| 0.47	0|0|0	0| 0| 0
O00483	NDUFA4	0	0	0	0	0|0|0	0| 0| 0	0|0|0	0| 0| 0
O00487	PSMD14	2	0	6	0.7	4|0|9	0.46| 0| 0.8	5|3|2	0.28| 0.25| 0.15
O00488	ZNF593	0	0	0	0	0|2|0	0| 0.81| 0	4|2|0	0.92| 0.84| 0
O00505	KPNA3	2	4	6	0.06	11|3|9	0.52| 0| 0.15	27|10|7	0.77| 0.35| 0.16
O00541	PES1	0	3	11	0.82	13|0|21	0.9| 0| 0.97	42|12|7	1| 0.79| 0.47
O00560	SDCBP	10	5	35	0.83	33|41|45	0.76| 1| 0.8	32|55|33	0.14| 0.98| 0.79
O00566	MPHOSPH10	11	10	9	0	23|4|21	0.01| 0| 0	42|21|10	0.08| 0| 0
O00567	NOP56	28	34	47	0	79|26|88	0.48| 0| 0.37	178|67|53	0.62| 0.03| 0
O00571	DDX3X	38	32	77	0.12	50|41|83	0| 0| 0.09	123|59|76	0.32| 0| 0.1
O00622	CYR61	0	2	0	0	0|0|2	0| 0| 0.02	5|4|7	0.19| 0.31| 0.75
O00629	KPNA4	2	0	7	0.71	12|4|10	0.96| 0.6| 0.76	32|7|8	1| 0.63| 0.82
O00743	PPP6C	0	0	0	0	0|0|5	0| 0| 0.92	0|0|0	0| 0| 0
O00764	PDXK	0	0	0	0	0|0|3	0| 0| 0.8	0|0|0	0| 0| 0
O14495	PPAP2B	0	2	0	0	0|0|0	0| 0| 0	0|3|0	0| 0.22| 0
O14545	TRAFD1	0	0	0	0	0|0|0	0| 0| 0	0|0|0	0| 0| 0
O14556	GAPDHS	0	0	0	0	0|0|0	0| 0| 0	0|0|0	0| 0| 0
O14558	HSPB6	0	0	0	0	0|0|0	0| 0| 0	0|6|3	0| 0.96| 0.9
O14562	UBFD1	0	0	0	0	0|0|0	0| 0| 0	0|0|0	0| 0| 0
O14578	CIT	0	0	0	0	0|0|0	0| 0| 0	18|0|0	0.82| 0| 0
O14579	COPE	0	0	6	1	0|0|10	0| 0| 1	0|2|8	0| 0.83| 1
O14602	EIF1AY	0	2	0	0	2|0|0	0.18| 0| 0	3|2|0	0.17| 0.16| 0
O14617	AP3D1	3	3	7	0.08	0|0|9	0| 0| 0.09	0|6|7	0| 0.02| 0.09
O14646	CHD1	4	6	0	0	9|2|9	0| 0| 0	35|10|2	0.46| 0.01| 0
O14647	CHD2	0	1	2	0.14	6|2|12	0.7| 0.29| 0.9	15|9|4	0.9| 0.84| 0.47
O14656	TOR1A	0	0	0	0	0|0|0	0| 0| 0	0|0|0	0| 0| 0
O14657	TOR1B	0	0	0	0	0|0|0	0| 0| 0	0|0|0	0| 0| 0
O14730	RIOK3	0	0	0	0	0|0|0	0| 0| 0	0|4|0	0| 0.85| 0
O14732	IMPA2	0	0	0	0	0|0|0	0| 0| 0	4|0|0	0.85| 0| 0
O14735	CDIPT	0	0	0	0	0|0|0	0| 0| 0	0|0|2	0| 0| 0.78
O14744	PRMT5	0	2	2	0.12	0|0|3	0| 0| 0.13	7|6|0	0.34| 0.5| 0
O14786	NRP1	0	0	0	0	0|4|0	0| 0.86| 0	0|0|0	0| 0| 0
O14818	PSMA7	0	0	3	0.98	0|3|5	0| 0.98| 0.98	9|4|4	0.99| 0.98| 0.99
O14879	IFIT3	0	0	25	1	0|0|44	0| 0| 1	0|0|27	0| 0| 1
O14880	MGST3	0	0	0	0	0|0|2	0| 0| 0.88	2|2|2	0.87| 0.86| 0.84
O14907	TAX1BP3	0	0	0	0	0|0|0	0| 0| 0	2|0|0	0.76| 0| 0
O14908	GIPC1	0	0	0	0	0|0|5	0| 0| 0.95	3|0|0	0.88| 0| 0
O14974	PPP1R12A	5	6	5	0	4|3|14	0| 0| 0.04	28|8|17	0.27| 0| 0.34
O14979	HNRNPDL	4	7	12	0.06	7|4|12	0| 0| 0.01	9|2|14	0| 0| 0.18
O14980	XPO1	0	4	6	0.27	0|0|11	0| 0| 0.49	17|3|9	0.58| 0.01| 0.55
O15013	ARHGEF10	0	0	0	0	0|0|2	0| 0| 0.21	0|0|0	0| 0| 0
O15014	ZNF609	0	0	0	0	0|3|0	0| 0.69| 0	0|0|0	0| 0| 0
O15042	U2SURP	0	2	0	0	2|3|3	0.09| 0.4| 0.12	7|2|3	0.35| 0.07| 0.24
O15050	TRANK1	0	0	0	0	0|0|0	0| 0| 0	0|0|0	0| 0| 0
O15054	KDM6B	0	0	0	0	2|0|0	0.27| 0| 0	0|0|0	0| 0| 0
O15061	SYNM	4	6	10	0.02	5|0|17	0| 0| 0.16	18|0|0	0.06| 0| 0
O15084	ANKRD28	0	0	0	0	0|0|0	0| 0| 0	0|0|0	0| 0| 0
O15119	TBX3	0	0	0	0	0|5|0	0| 0.95| 0	0|3|0	0| 0.88| 0
O15143	ARPC1B	0	2	5	0.52	4|0|10	0.4| 0| 0.81	7|4|5	0.4| 0.32| 0.54
O15144	ARPC2	0	0	6	1	7|0|9	1| 0| 1	15|2|0	1| 0.84| 0
O15145	ARPC3	3	3	5	0.02	4|2|12	0| 0| 0.31	9|6|7	0.05| 0.04| 0.16
O15160	POLR1C	0	0	0	0	0|0|3	0| 0| 0.9	4|0|0	0.9| 0| 0
O15162	PLSCR1	0	0	0	0	0|0|3	0| 0| 0.82	0|0|0	0| 0| 0
O15173	PGRMC2	0	0	0	0	0|0|0	0| 0| 0	0|0|0	0| 0| 0
O15213	WDR46	8	4	9	0	19|0|23	0.39| 0| 0.34	36|19|14	0.46| 0.31| 0.13
O15226	NKRF	0	0	0	0	13|2|9	1| 0.87| 1	21|6|5	1| 0.99| 0.99
O15228	GNPAT	0	0	0	0	0|0|2	0| 0| 0.53	0|0|0	0| 0| 0
O15231	ZNF185	0	0	3	0.99	0|0|15	0| 0| 1	0|0|2	0| 0| 0.9
O15234	CASC3	0	0	0	0	0|0|0	0| 0| 0	0|0|0	0| 0| 0
O15258	RER1	0	3	0	0	0|0|2	0| 0| 0.02	0|0|0	0| 0| 0
O15260	SURF4	0	3	12	0.92	0|0|15	0| 0| 0.92	4|0|9	0.03| 0| 0.83
O15269	SPTLC1	0	0	0	0	0|0|0	0| 0| 0	0|0|0	0| 0| 0
O15270	SPTLC2	0	0	0	0	0|0|0	0| 0| 0	0|0|0	0| 0| 0
O15294	OGT	0	0	0	0	0|0|0	0| 0| 0	0|0|0	0| 0| 0
O15297	PPM1D	0	0	0	0	2|0|0	0.65| 0| 0	0|0|0	0| 0| 0
O15355	PPM1G	0	0	0	0	0|0|0	0| 0| 0	0|2|0	0| 0.63| 0
O15371	EIF3D	0	0	9	1	4|10|9	0.99| 1| 1	11|9|3	1| 1| 0.97
O15372	EIF3H	0	3	2	0.03	3|2|3	0.1| 0.06| 0.05	5|5|4	0.1| 0.28| 0.23
O15381	NVL	0	0	3	0.98	13|2|10	1| 0.89| 1	34|3|4	1| 0.95| 1
O15392	BIRC5	0	0	0	0	0|0|0	0| 0| 0	5|0|0	0.89| 0| 0
O15400	STX7	0	0	0	0	0|0|0	0| 0| 0	0|0|0	0| 0| 0
O15427	SLC16A3	0	0	2	0.84	0|0|0	0| 0| 0	2|2|0	0.77| 0.83| 0
O15460	P4HA2	0	0	5	1	0|4|4	0| 0.99| 0.99	0|10|2	0| 1| 0.94
O15498	YKT6	0	0	3	0.93	0|0|6	0| 0| 0.97	0|0|0	0| 0| 0
O15504	NUPL2	0	0	2	0.88	2|0|2	0.88| 0| 0.85	10|0|0	0.99| 0| 0
O15511	ARPC5	0	2	2	0.21	0|0|2	0| 0| 0.12	3|0|0	0.17| 0| 0
O15554	KCNN4	0	0	0	0	2|0|0	0.69| 0| 0	0|0|0	0| 0| 0
O43143	DHX15	20	24	25	0	29|20|34	0| 0| 0	67|50|19	0.01| 0.01| 0
O43148	RNMT	0	0	0	0	0|0|0	0| 0| 0	0|0|2	0| 0| 0.79
O43159	RRP8	0	3	3	0.1	7|5|0	0.56| 0.6| 0	9|11|3	0.35| 0.81| 0.09
O43164	PJA2	0	0	0	0	0|0|0	0| 0| 0	0|0|0	0| 0| 0
O43166	SIPA1L1	10	9	17	0	9|5|46	0| 0| 0.48	32|15|29	0.03| 0| 0.33
O43172	PRPF4	0	0	0	0	2|0|0	0.93| 0| 0	5|6|2	0.98| 0.99| 0.93
O43175	PHGDH	2	2	3	0.02	4|3|8	0.06| 0.06| 0.27	8|12|9	0.13| 0.69| 0.57
O43237	DYNC1LI2	0	0	0	0	0|0|0	0| 0| 0	2|0|0	0.69| 0| 0
O43242	PSMD3	2	2	6	0.24	4|2|6	0.06| 0.01| 0.12	9|9|5	0.16| 0.43| 0.16
O43251	RBFOX2	0	0	0	0	0|0|0	0| 0| 0	2|3|0	0.73| 0.89| 0
O43252	PAPSS1	0	0	0	0	0|0|0	0| 0| 0	0|0|0	0| 0| 0
O43264	ZW10	0	0	0	0	2|0|0	0.57| 0| 0	2|0|0	0.4| 0| 0
O43290	SART1	8	9	4	0	7|7|2	0| 0| 0	9|8|5	0| 0| 0
O43293	DAPK3	0	0	2	0.93	4|0|0	0.97| 0| 0	4|2|3	0.98| 0.92| 0.96
O43294	TGFB1I1	0	0	0	0	6|0|3	0.99| 0| 0.96	11|2|2	1| 0.9| 0.91
O43324	EEF1E1	0	0	0	0	0|0|2	0| 0| 0.87	2|2|2	0.88| 0.88| 0.88
O43390	HNRNPR	9	9	19	0.01	15|10|19	0| 0| 0	23|17|7	0| 0| 0
O43395	PRPF3	0	0	5	1	3|2|0	0.99| 0.95| 0	3|6|0	0.95| 1| 0
O43396	TXNL1	0	0	0	0	0|0|6	0| 0| 0.95	0|0|0	0| 0| 0
O43399	TPD52L2	0	0	0	0	0|0|4	0| 0| 0.93	0|0|0	0| 0| 0
O43422	PRKRIR	0	0	0	0	0|0|0	0| 0| 0	0|0|0	0| 0| 0
O43432	EIF4G3	0	0	0	0	0|0|0	0| 0| 0	0|0|0	0| 0| 0
O43447	PPIH	0	0	0	0	0|0|0	0| 0| 0	0|0|0	0| 0| 0
O43463	SUV39H1	0	0	0	0	0|0|0	0| 0| 0	2|0|0	0.53| 0| 0
O43488	AKR7A2	0	0	0	0	0|0|3	0| 0| 0.86	0|0|2	0| 0| 0.81
O43491	EPB41L2	0	0	0	0	0|0|0	0| 0| 0	0|0|0	0| 0| 0
O43548	TGM5	0	0	0	0	0|0|0	0| 0| 0	6|0|0	0.77| 0| 0
O43556	SGCE	0	0	0	0	0|0|0	0| 0| 0	10|4|0	0.96| 0.92| 0
O43592	XPOT	0	0	0	0	0|0|0	0| 0| 0	0|0|0	0| 0| 0
O43615	TIMM44	0	0	0	0	0|0|0	0| 0| 0	0|0|0	0| 0| 0
O43633	CHMP2A	0	0	2	0.93	0|0|3	0| 0| 0.95	0|0|0	0| 0| 0
O43660	PLRG1	0	2	3	0.23	3|0|4	0.25| 0| 0.24	3|9|3	0.07| 0.75| 0.25
O43663	PRC1	0	0	0	0	0|0|0	0| 0| 0	2|0|0	0.42| 0| 0
O43670	ZNF207	0	0	0	0	0|0|0	0| 0| 0	0|2|0	0| 0.67| 0
O43681	ASNA1	0	0	0	0	0|0|3	0| 0| 0.84	0|0|0	0| 0| 0
O43684	BUB3	0	2	0	0	0|0|4	0| 0| 0.26	4|2|3	0.16| 0.09| 0.26
O43707	ACTN4	78	67	175	0.06	142|60|234	0| 0| 0.06	290|184|202	0.06| 0.05| 0.08
O43709	WBSCR22	0	0	0	0	0|0|0	0| 0| 0	0|0|0	0| 0| 0
O43747	AP1G1	0	0	0	0	0|0|0	0| 0| 0	0|0|0	0| 0| 0
O43765	SGTA	0	0	0	0	0|0|0	0| 0| 0	0|0|0	0| 0| 0
O43776	NARS	0	0	3	0.99	0|0|8	0| 0| 1	0|7|0	0| 1| 0
O43795	MYO1B	20	19	21	0	31|11|32	0| 0| 0	76|21|31	0.06| 0| 0
O43809	NUDT21	5	7	4	0	5|6|6	0| 0| 0	8|5|4	0| 0| 0
O43813	LANCL1	0	0	0	0	0|0|0	0| 0| 0	0|0|0	0| 0| 0
O43815	STRN	0	0	0	0	0|0|0	0| 0| 0	0|0|0	0| 0| 0
O43818	RRP9	5	4	2	0	16|0|9	0.49| 0| 0	21|7|4	0.3| 0| 0
O43823	AKAP8	0	2	5	0.49	0|2|4	0| 0.19| 0.23	6|3|4	0.3| 0.19| 0.39
O43852	CALU	0	0	2	0.92	0|0|6	0| 0| 0.99	0|7|2	0| 0.99| 0.9
O43896	KIF1C	0	0	0	0	0|0|0	0| 0| 0	0|0|0	0| 0| 0
O60231	DHX16	0	0	1	0.42	0|0|0	0| 0| 0	0|0|0	0| 0| 0
O60264	SMARCA5	7	5	12	0.01	15|12|17	0.15| 0.08| 0.07	40|12|11	0.55| 0| 0
O60271	SPAG9	0	0	2	0.89	0|0|0	0| 0| 0	0|0|0	0| 0| 0
O60287	URB1	0	2	2	0	16|4|8	0.98| 0.46| 0.47	44|9|2	1| 0.69| 0.01
O60292	SIPA1L3	1	0	0	0	4|0|4	0.42| 0| 0.26	27|2|0	0.99| 0.08| 0
O60306	AQR	2	2	3	0	0|2|2	0| 0| 0	2|0|2	0| 0| 0
O60313	OPA1	0	0	0	0	0|0|0	0| 0| 0	0|0|0	0| 0| 0
O60318	MCM3AP	0	3	7	0.46	7|0|29	0.47| 0| 0.99	32|3|8	0.98| 0.01| 0.57
O60333	KIF1B	0	0	0	0	0|0|0	0| 0| 0	0|0|0	0| 0| 0
O60341	KDM1A	0	0	0	0	0|0|0	0| 0| 0	0|0|0	0| 0| 0
O60437	PPL	0	0	0	0	0|0|0	0| 0| 0	0|0|0	0| 0| 0
O60488	ACSL4	0	0	7	1	0|0|3	0| 0| 0.98	0|0|3	0| 0| 0.99
O60493	SNX3	0	0	0	0	0|0|2	0| 0| 0.76	0|0|0	0| 0| 0
O60504	SORBS3	0	0	4	0.99	0|0|7	0| 0| 1	0|0|7	0| 0| 1
O60506	SYNCRIP	0	0	15	1	13|5|17	1| 0.99| 1	18|19|15	1| 1| 1
O60507	TPST1	0	0	0	0	0|0|0	0| 0| 0	0|0|0	0| 0| 0
O60508	CDC40	0	0	0	0	0|2|5	0| 0.91| 0.96	6|5|0	0.96| 0.97| 0
O60524	NEMF	0	0	0	0	0|0|0	0| 0| 0	0|0|0	0| 0| 0
O60565	GREM1	0	2	3	0.3	2|5|7	0.1| 0.83| 0.7	14|9|7	0.88| 0.87| 0.82
O60568	PLOD3	0	0	4	0.99	0|0|2	0| 0| 0.63	0|2|0	0| 0.76| 0
O60573	EIF4E2	0	0	0	0	0|0|0	0| 0| 0	0|0|0	0| 0| 0
O60613	O60613	0	0	2	0.87	0|0|2	0| 0| 0.9	2|2|0	0.9| 0.89| 0
O60637	TSPAN3	0	0	0	0	0|0|0	0| 0| 0	0|0|0	0| 0| 0
O60664	PLIN3	0	0	4	0.99	0|0|2	0| 0| 0.79	0|3|0	0| 0.97| 0
O60684	KPNA6	0	0	3	0.99	2|3|3	0.94| 0.98| 0.98	9|5|7	1| 0.99| 1
O60701	UGDH	0	0	6	1	4|0|0	0.99| 0| 0	5|4|4	0.99| 0.99| 0.99
O60711	LPXN	0	0	3	0.94	0|0|3	0| 0| 0.93	5|2|0	0.95| 0.87| 0
O60716	CTNND1	3	7	7	0	0|2|10	0| 0| 0	8|8|8	0| 0| 0
O60749	SNX2	0	0	0	0	0|0|0	0| 0| 0	0|0|0	0| 0| 0
O60762	DPM1	4	3	3	0	5|0|5	0| 0| 0	4|0|5	0| 0| 0
O60763	USO1	0	0	7	1	0|0|4	0| 0| 0.95	0|0|2	0| 0| 0.56
O60783	MRPS14	0	0	3	0.89	0|0|0	0| 0| 0	2|0|3	0.82| 0| 0.86
O60784	TOM1	0	0	0	0	0|0|7	0| 0| 0.92	0|0|0	0| 0| 0
O60828	PQBP1	0	0	0	0	0|0|0	0| 0| 0	0|0|0	0| 0| 0
O60831	PRAF2	0	0	0	0	0|0|0	0| 0| 0	0|0|2	0| 0| 0.82
O60832	DKC1	15	22	16	0	36|17|34	0| 0| 0	56|30|19	0.09| 0| 0
O60841	EIF5B	9	9	3	0	9|22|4	0| 0.49| 0	12|16|3	0| 0| 0
O60869	EDF1	0	0	0	0	0|0|0	0| 0| 0	0|0|0	0| 0| 0
O60884	DNAJA2	4	3	4	0	2|0|7	0| 0| 0.01	14|5|3	0.2| 0| 0
O60911	CTSV	0	0	0	0	0|0|0	0| 0| 0	3|0|0	0.79| 0| 0
O75056	SDC3	0	0	0	0	0|4|0	0| 0.89| 0	0|0|0	0| 0| 0
O75071	EFCAB14	0	0	0	0	0|0|0	0| 0| 0	2|0|0	0.48| 0| 0
O75083	WDR1	0	0	25	1	2|6|20	0.1| 1| 1	11|18|19	1| 1| 1
O75131	CPNE3	0	0	6	0.99	0|0|0	0| 0| 0	3|2|0	0.95| 0.91| 0
O75146	HIP1R	0	0	0	0	0|0|0	0| 0| 0	0|0|0	0| 0| 0
O75147	OBSL1	0	0	0	0	0|0|0	0| 0| 0	0|0|0	0| 0| 0
O75152	ZC3H11A	0	0	0	0	0|0|2	0| 0| 0.67	0|2|0	0| 0.71| 0
O75153	CLUH	0	0	0	0	0|0|0	0| 0| 0	0|0|0	0| 0| 0
O75165	DNAJC13	0	2	6	0.49	19|0|12	1| 0| 0.77	31|0|6	1| 0| 0.51
O75175	CNOT3	0	0	0	0	0|0|0	0| 0| 0	0|0|0	0| 0| 0
O75179	ANKRD17	4	8	2	0	4|8|3	0| 0| 0	6|4|4	0| 0| 0
O75190	DNAJB6	0	5	2	0	2|0|6	0| 0| 0.12	5|2|2	0.02| 0| 0
O75223	GGCT	0	0	0	0	0|0|0	0| 0| 0	7|0|0	0.93| 0| 0
O75251	NDUFS7	0	0	3	0.86	0|0|0	0| 0| 0	0|0|0	0| 0| 0
O75319	DUSP11	0	0	2	0.94	0|0|3	0| 0| 0.96	2|3|5	0.86| 0.97| 0.98
O75326	SEMA7A	0	0	0	0	0|0|0	0| 0| 0	5|3|0	0.89| 0.86| 0
O75340	PDCD6	0	0	0	0	0|0|0	0| 0| 0	0|2|0	0| 0.76| 0
O75342	ALOX12B	0	0	0	0	0|0|0	0| 0| 0	10|0|0	0.89| 0| 0
O75367	H2AFY	26	22	22	0	31|17|60	0| 0| 0.15	50|35|41	0| 0| 0
O75369	FLNB	28	29	69	0.17	49|26|105	0| 0| 0.27	134|75|85	0.25| 0.15| 0.33
O75381	PEX14	0	0	0	0	0|0|0	0| 0| 0	2|0|0	0.57| 0| 0
O75382	TRIM3	0	0	0	0	0|6|0	0| 0.96| 0	0|5|0	0| 0.95| 0
O75390	CS	0	0	2	0.74	0|0|1	0| 0| 0	0|0|0	0| 0| 0
O75396	SEC22B	3	4	11	0.3	8|6|7	0.1| 0.03| 0.01	7|6|6	0| 0| 0.01
O75400	PRPF40A	7	12	8	0	15|14|19	0| 0| 0	14|12|11	0| 0| 0
O75431	MTX2	2	0	0	0	0|0|6	0| 0| 0.56	6|0|2	0.38| 0| 0.15
O75436	VPS26A	0	0	5	0.99	0|0|6	0| 0| 0.99	2|3|7	0.78| 0.97| 0.99
O75477	ERLIN1	2	3	6	0.21	0|0|7	0| 0| 0.14	8|5|3	0.09| 0.05| 0
O75489	NDUFS3	3	3	3	0	0|0|5	0| 0| 0	5|2|6	0| 0| 0.06
O75494	SRSF10	10	10	10	0	9|9|20	0| 0| 0	18|9|11	0| 0| 0
O75521	ECI2	0	0	2	0.91	0|0|0	0| 0| 0	0|0|2	0| 0| 0.92
O75525	KHDRBS3	3	5	0	0	6|2|0	0| 0| 0	9|4|2	0.01| 0| 0
O75531	BANF1	7	2	4	0	4|0|9	0| 0| 0.06	11|4|7	0.09| 0| 0.01
O75533	SF3B1	17	24	25	0	29|36|32	0| 0| 0	58|37|28	0| 0| 0
O75534	CSDE1	0	0	0	0	2|0|3	0.9| 0| 0.95	9|5|0	0.98| 0.98| 0
O75569	PRKRA	0	2	3	0.21	7|7|13	0.78| 0.93| 0.93	15|11|5	0.89| 0.91| 0.56
O75592	MYCBP2	0	0	0	0	0|2|0	0| 0.3| 0	0|4|2	0| 0.32| 0.25
O75607	NPM3	0	0	0	0	0|0|0	0| 0| 0	2|0|0	0.74| 0| 0
O75616	ERAL1	0	0	0	0	0|0|0	0| 0| 0	3|0|0	0.74| 0| 0
O75643	SNRNP200	32	26	44	0	45|38|45	0| 0| 0	70|50|44	0| 0| 0
O75683	SURF6	0	0	2	0.91	4|3|4	0.98| 0.97| 0.97	13|4|4	1| 0.98| 0.98
O75691	UTP20	4	10	8	0	19|2|28	0.18| 0| 0.26	101|20|27	0.98| 0.13| 0.45
O75694	NUP155	12	13	20	0	18|0|35	0| 0| 0.11	41|8|21	0.05| 0| 0
O75718	CRTAP	0	0	2	0.93	0|0|0	0| 0| 0	0|0|2	0| 0| 0.93
O75746	SLC25A12	0	0	0	0	3|0|2	0.92| 0| 0.81	0|3|0	0| 0.9| 0
O75817	POP7	0	0	0	0	0|0|0	0| 0| 0	2|0|0	0.75| 0| 0
O75818	RPP40	0	0	0	0	0|0|0	0| 0| 0	4|2|0	0.88| 0.81| 0
O75821	EIF3G	4	3	6	0.01	4|3|0	0| 0| 0	6|7|3	0| 0.03| 0
O75828	CBR3	0	0	0	0	0|0|3	0| 0| 0.88	0|0|0	0| 0| 0
O75874	IDH1	0	0	6	1	0|0|3	0| 0| 0.97	5|0|0	0.99| 0| 0
O75909	CCNK	0	0	3	0.98	5|0|0	0.99| 0| 0	0|3|2	0| 0.98| 0.95
O75934	BCAS2	4	0	3	0.03	6|0|5	0.41| 0| 0.15	6|0|3	0.12| 0| 0.03
O75955	FLOT1	11	12	24	0	3|10|12	0| 0| 0	16|26|7	0| 0.01| 0
O75962	TRIO	0	0	0	0	0|0|6	0| 0| 0.54	8|0|0	0.55| 0| 0
O75970	MPDZ	0	0	0	0	0|0|0	0| 0| 0	0|0|0	0| 0| 0
O76003	GLRX3	0	0	0	0	0|0|0	0| 0| 0	5|0|0	0.92| 0| 0
O76021	RSL1D1	11	21	34	0.01	62|29|52	0.79| 0| 0.31	95|62|34	0.69| 0.68| 0.01
O76031	CLPX	0	0	0	0	0|0|2	0| 0| 0.54	0|0|0	0| 0| 0
O76094	SRP72	11	8	21	0.03	15|11|23	0| 0| 0.01	34|22|18	0.04| 0.02| 0
O94776	MTA2	0	0	5	1	8|0|11	1| 0| 1	11|11|4	1| 1| 0.99
O94804	STK10	0	0	0	0	0|0|0	0| 0| 0	0|0|0	0| 0| 0
O94813	SLIT2	3	2	0	0	2|2|0	0| 0| 0	4|5|0	0| 0.01| 0
O94826	TOMM70A	0	0	0	0	0|0|0	0| 0| 0	0|0|0	0| 0| 0
O94832	MYO1D	0	0	0	0	2|3|9	0.87| 0.99| 1	11|7|6	1| 1| 1
O94855	SEC24D	0	0	3	0.99	0|0|0	0| 0| 0	2|0|0	0.81| 0| 0
O94874	UFL1	0	0	0	0	0|0|0	0| 0| 0	0|0|0	0| 0| 0
O94880	PHF14	0	0	0	0	0|0|5	0| 0| 0.84	0|0|2	0| 0| 0.63
O94901	SUN1	0	0	37	1	8|0|62	0.99| 0| 1	44|4|40	1| 0.16| 1
O94905	ERLIN2	3	4	8	0.13	2|2|15	0| 0| 0.4	8|3|9	0.01| 0| 0.23
O94906	PRPF6	3	6	2	0	3|6|4	0| 0| 0	9|4|4	0| 0| 0
O94915	FRYL	0	0	0	0	0|2|0	0| 0.19| 0	0|0|0	0| 0| 0
O94916	NFAT5	0	0	0	0	0|0|0	0| 0| 0	2|0|0	0.3| 0| 0
O94929	ABLIM3	0	0	4	0.99	4|0|18	0.99| 0| 1	3|12|11	0.65| 1| 1
O94979	SEC31A	2	2	12	0.64	3|0|9	0.02| 0| 0.3	4|0|4	0| 0| 0.06
O95059	RPP14	0	0	0	0	0|0|2	0| 0| 0.78	4|0|0	0.88| 0| 0
O95070	YIF1A	0	0	0	0	0|0|0	0| 0| 0	0|0|0	0| 0| 0
O95071	UBR5	0	0	0	0	0|0|0	0| 0| 0	3|0|0	0.08| 0| 0
O95084	PRSS23	0	0	0	0	4|0|2	0.93| 0| 0.89	3|2|0	0.91| 0.88| 0
O95163	IKBKAP	0	0	0	0	0|0|0	0| 0| 0	0|0|0	0| 0| 0
O95202	LETM1	0	0	0	0	0|0|0	0| 0| 0	0|0|0	0| 0| 0
O95232	LUC7L3	3	3	0	0	13|4|0	0.65| 0.01| 0	12|4|2	0.19| 0| 0
O95235	KIF20A	0	0	0	0	0|0|0	0| 0| 0	4|0|0	0.56| 0| 0
O95239	KIF4A	0	0	0	0	0|0|0	0| 0| 0	2|0|0	0.15| 0| 0
O95251	KAT7	0	0	0	0	12|3|8	1| 0.99| 1	16|5|0	1| 1| 0
O95292	VAPB	0	0	0	0	0|0|2	0| 0| 0.75	0|0|0	0| 0| 0
O95299	NDUFA10	0	0	0	0	0|0|0	0| 0| 0	4|0|0	0.87| 0| 0
O95302	FKBP9	0	0	2	0.94	0|0|3	0| 0| 0.97	0|4|0	0| 0.99| 0
O95336	PGLS	0	0	0	0	0|0|2	0| 0| 0.85	0|2|0	0| 0.87| 0
O95340	PAPSS2	0	0	4	0.99	0|3|5	0| 0.97| 0.99	0|4|3	0| 0.99| 0.99
O95347	SMC2	0	0	0	0	0|0|0	0| 0| 0	7|0|0	0.74| 0| 0
O95365	ZBTB7A	0	0	0	0	2|0|0	0.66| 0| 0	0|0|0	0| 0| 0
O95373	IPO7	2	3	4	0.01	0|0|7	0| 0| 0.09	4|5|3	0| 0.02| 0
O95391	SLU7	0	0	0	0	0|0|2	0| 0| 0.57	0|0|0	0| 0| 0
O95394	PGM3	0	0	0	0	0|0|0	0| 0| 0	0|0|2	0| 0| 0.68
O95425	SVIL	7	13	55	0.8	14|10|88	0| 0| 0.92	33|20|42	0.01| 0| 0.59
O95433	AHSA1	0	0	0	0	0|0|2	0| 0| 0.76	0|0|0	0| 0| 0
O95453	PARN	0	0	4	0.99	4|0|3	0.99| 0| 0.98	3|6|4	0.98| 1| 0.99
O95456	PSMG1	0	0	0	0	0|0|0	0| 0| 0	0|0|0	0| 0| 0
O95478	NSA2	6	7	11	0	11|2|17	0| 0| 0.04	15|7|9	0| 0| 0
O95486	SEC24A	0	0	0	0	0|0|3	0| 0| 0.72	0|0|0	0| 0| 0
O95571	ETHE1	0	0	3	0.87	0|0|0	0| 0| 0	0|0|0	0| 0| 0
O95573	ACSL3	0	0	4	0.99	2|0|8	0.94| 0| 0.99	3|2|2	0.98| 0.95| 0.96
O95602	POLR1A	0	0	0	0	0|0|0	0| 0| 0	3|0|0	0.22| 0| 0
O95613	PCNT	0	0	0	0	0|0|6	0| 0| 0.97	6|2|3	0.96| 0.91| 0.96
O95625	ZBTB11	0	0	0	0	4|3|0	0.96| 0.95| 0	13|6|0	0.98| 0.97| 0
O95639	CPSF4	0	0	0	0	0|0|2	0| 0| 0.76	0|0|0	0| 0| 0
O95684	FGFR1OP	0	0	0	0	0|0|0	0| 0| 0	3|0|0	0.73| 0| 0
O95696	BRD1	0	3	0	0	5|0|2	0.31| 0| 0.01	12|3|0	0.5| 0.06| 0
O95707	POP4	0	2	0	0	4|0|0	0.49| 0| 0	5|3|0	0.28| 0.25| 0
O95714	HERC2	0	0	2	0.05	0|0|0	0| 0| 0	0|2|0	0| 0.05| 0
O95716	RAB3D	0	0	1	0.63	0|0|0	0| 0| 0	0|0|0	0| 0| 0
O95747	OXSR1	0	0	0	0	4|0|0	0.91| 0| 0	0|2|0	0| 0.79| 0
O95760	IL33	0	0	0	0	0|0|0	0| 0| 0	0|0|0	0| 0| 0
O95782	AP2A1	0	0	8	1	0|0|17	0| 0| 1	15|6|8	1| 1| 1
O95786	DDX58	0	0	13	1	0|0|12	0| 0| 1	0|0|5	0| 0| 0.98
O95793	STAU1	8	11	11	0	25|17|12	0.15| 0| 0	29|25|11	0| 0.08| 0
O95810	SDPR	0	0	3	0.94	3|0|3	0.94| 0| 0.94	0|3|0	0| 0.94| 0
O95816	BAG2	3	7	6	0	6|4|5	0| 0| 0	11|5|5	0| 0| 0
O95817	BAG3	0	0	0	0	0|0|0	0| 0| 0	0|0|0	0| 0| 0
O95819	MAP4K4	0	0	2	0.86	0|0|3	0| 0| 0.9	0|0|0	0| 0| 0
O95831	AIFM1	0	0	0	0	0|0|0	0| 0| 0	0|0|0	0| 0| 0
O95861	BPNT1	0	0	0	0	0|0|2	0| 0| 0.7	0|0|0	0| 0| 0
O95865	DDAH2	0	0	0	0	0|0|0	0| 0| 0	0|2|0	0| 0.78| 0
O95926	SYF2	2	0	0	0	0|0|0	0| 0| 0	0|0|0	0| 0| 0
O95967	EFEMP2	0	0	0	0	3|0|0	0.87| 0| 0	0|9|0	0| 0.95| 0
O95980	RECK	0	0	0	0	0|0|0	0| 0| 0	0|0|0	0| 0| 0
O96005	CLPTM1	0	0	0	0	0|0|0	0| 0| 0	0|0|0	0| 0| 0
O96008	TOMM40	0	0	0	0	0|0|0	0| 0| 0	0|0|0	0| 0| 0
O96019	ACTL6A	0	0	0	0	0|2|0	0| 0.77| 0	0|0|0	0| 0| 0
O96028	WHSC1	3	5	0	0	14|4|0	0.33| 0| 0	26|10|0	0.39| 0.08| 0
P00338	LDHA	6	6	33	0.82	20|12|50	0.3| 0.08| 0.94	21|16|27	0.04| 0.1| 0.62
P00352	ALDH1A1	0	0	0	0	0|0|0	0| 0| 0	0|0|5	0| 0| 0.9
P00367	GLUD1	0	0	5	0.99	2|0|2	0.95| 0| 0.93	2|0|4	0.91| 0| 0.99
P00387	CYB5R3	0	2	21	1	2|0|17	0.05| 0| 0.97	5|3|12	0.1| 0.1| 0.96
P00390	GSR	0	0	0	0	0|0|0	0| 0| 0	0|0|0	0| 0| 0
P00403	MT-CO2	0	0	3	0.96	0|2|4	0| 0.9| 0.98	3|2|3	0.96| 0.93| 0.96
P00488	F13A1	0	0	3	0.94	0|0|5	0| 0| 0.95	4|6|0	0.92| 0.96| 0
P00491	PNP	0	0	2	0.83	0|0|0	0| 0| 0	4|0|0	0.92| 0| 0
P00492	HPRT1	0	0	2	0.83	0|0|0	0| 0| 0	3|0|0	0.9| 0| 0
P00505	GOT2	0	0	0	0	0|0|3	0| 0| 0.89	0|0|2	0| 0| 0.83
P00533	EGFR	0	0	0	0	0|0|4	0| 0| 0.57	0|0|0	0| 0| 0
P00558	PGK1	0	0	12	1	2|2|16	0.73| 0.9| 1	5|5|8	0.98| 1| 1
P00568	AK1	0	0	3	0.96	0|0|4	0| 0| 0.97	0|0|0	0| 0| 0
P00734	F2	0	0	5	0.96	0|0|7	0| 0| 0.97	4|0|5	0.92| 0| 0.97
P00738	HP	0	0	0	0	0|0|0	0| 0| 0	0|5|0	0| 0.88| 0
P00747	PLG	0	0	0	0	0|0|0	0| 0| 0	0|5|0	0| 0.83| 0
P00966	ASS1	0	0	2	0.82	0|0|5	0| 0| 0.94	0|0|0	0| 0| 0
P00973	OAS1	0	0	0	0	0|0|3	0| 0| 0.88	0|0|0	0| 0| 0
P01009	SERPINA1	0	0	0	0	0|0|0	0| 0| 0	0|0|0	0| 0| 0
P01011	SERPINA3	0	0	0	0	0|0|0	0| 0| 0	0|0|0	0| 0| 0
P01023	A2M	0	0	0	0	0|0|5	0| 0| 0.88	2|34|2	0.17| 0.99| 0.65
P01024	C3	0	0	0	0	0|0|0	0| 0| 0	0|72|0	0| 0.98| 0
P01031	C5	0	0	0	0	0|0|0	0| 0| 0	0|4|0	0| 0.69| 0
P01040	CSTA	0	0	0	0	0|0|0	0| 0| 0	8|0|0	0.94| 0| 0
P01042	KNG1	0	0	0	0	0|0|0	0| 0| 0	0|11|0	0| 0.92| 0
P01100	FOS	0	0	0	0	0|0|0	0| 0| 0	3|0|0	0.74| 0| 0
P01111	NRAS	0	0	1	0	0|0|3	0| 0| 0.87	1|0|2	0.5| 0| 0.79
P01833	PIGR	0	0	0	0	0|3|0	0| 0.81| 0	0|0|0	0| 0| 0
P01892	HLA-A	0	0	13	1	0|0|13	0| 0| 1	6|5|10	0.98| 0.99| 1
P02452	COL1A1	61	88	4	0	117|47|6	0| 0| 0	106|120|16	0| 0| 0
P02461	COL3A1	5	11	0	0	3|3|0	0| 0| 0	16|17|0	0| 0.01| 0
P02511	CRYAB	0	2	0	0	2|0|3	0.19| 0| 0.22	5|0|2	0.35| 0| 0.21
P02545	LMNA	252	205	587	0.64	265|105|819	0| 0| 0.64	362|305|668	0| 0| 0.66
P02647	APOA1	0	0	0	0	0|0|0	0| 0| 0	0|7|0	0| 0.96| 0
P02649	APOE	0	0	0	0	0|0|0	0| 0| 0	0|14|0	0| 0.97| 0
P02671	FGA	0	0	0	0	0|6|0	0| 0.61| 0	0|181|0	0| 1| 0
P02675	FGB	0	0	0	0	0|0|4	0| 0| 0.43	3|142|0	0.33| 0.99| 0
P02679	FGG	0	0	0	0	0|0|0	0| 0| 0	0|138|0	0| 0.99| 0
P02747	C1QC	0	0	0	0	0|0|0	0| 0| 0	0|3|0	0| 0.86| 0
P02751	FN1	384	351	170	0	820|383|283	0.03| 0| 0	1013|940|341	0| 0.13| 0
P02768	ALB	0	0	5	0.54	0|44|0	0| 1| 0	0|93|4	0| 1| 0.43
P02786	TFRC	0	5	9	0.38	2|3|2	0| 0.01| 0	5|7|2	0.01| 0.16| 0
P02787	TF	0	0	0	0	0|2|0	0| 0.78| 0	0|5|0	0| 0.9| 0
P02788	LTF	0	0	0	0	0|8|0	0| 0.93| 0	0|0|0	0| 0| 0
P02794	FTH1	0	0	6	1	0|0|7	0| 0| 0.99	5|12|11	0.97| 1| 1
P02795	MT2A	0	0	0	0	0|0|0	0| 0| 0	0|0|0	0| 0| 0
P03176	TK	10	9	7	0	27|9|25	0.28| 0| 0.04	62|13|3	0.6| 0| 0
P03956	MMP1	0	0	0	0	0|0|5	0| 0| 0.94	0|0|0	0| 0| 0
P04003	C4BPA	0	0	0	0	0|0|0	0| 0| 0	0|4|0	0| 0.84| 0
P04004	VTN	0	0	0	0	0|0|0	0| 0| 0	0|11|0	0| 0.94| 0
P04040	CAT	0	0	6	1	0|0|0	0| 0| 0	10|0|0	0.99| 0| 0
P04062	GBA	0	0	0	0	0|0|0	0| 0| 0	7|0|0	0.84| 0| 0
P04075	ALDOA	0	0	18	1	2|8|20	0.46| 1| 1	11|10|15	1| 1| 1
P04080	CSTB	0	0	0	0	0|0|2	0| 0| 0.77	0|0|0	0| 0| 0
P04083	ANXA1	9	8	25	0.29	7|5|30	0| 0| 0.19	14|16|16	0| 0| 0
P04114	APOB	0	0	0	0	0|0|0	0| 0| 0	2|47|0	0| 0.91| 0
P04150	NR3C1	0	0	0	0	0|0|0	0| 0| 0	0|0|0	0| 0| 0
P04179	SOD2	0	0	4	0.89	0|0|0	0| 0| 0	0|0|0	0| 0| 0
P04181	OAT	0	0	0	0	0|0|0	0| 0| 0	3|0|0	0.74| 0| 0
P04196	HRG	0	0	0	0	0|0|0	0| 0| 0	0|11|0	0| 0.96| 0
P04216	THY1	0	2	4	0.58	4|2|2	0.55| 0.31| 0.11	3|5|4	0.16| 0.62| 0.56
P04288	gM	12	14	10	0	27|0|20	0| 0| 0	39|0|5	0.01| 0| 0
P04290	UL13	11	15	9	0	26|0|13	0| 0| 0	59|3|2	0.17| 0| 0
P04291	UL14	6	8	0	0	13|4|8	0| 0| 0	14|0|0	0| 0| 0
P04293	UL30	8	9	0	0	11|0|0	0| 0| 0	36|0|0	0.2| 0| 0
P04294	UL12	23	25	17	0	41|5|28	0| 0| 0	79|5|0	0.18| 0| 0
P04296	DBP	12	16	9	0	34|7|28	0.12| 0| 0	90|6|2	0.44| 0| 0
P04406	GAPDH	9	14	65	0.95	19|26|73	0| 0.6| 0.93	80|31|67	0.86| 0.34| 0.95
P04413	US3	5	3	4	0	10|0|15	0.21| 0| 0.35	35|3|0	0.75| 0| 0
P04485	US1	72	76	46	0	104|18|90	0| 0| 0	117|32|33	0| 0| 0
P04487	US11	18	24	13	0	35|17|13	0| 0| 0	26|8|6	0| 0| 0
P04488	gE	105	96	32	0	76|43|41	0| 0| 0	54|16|15	0| 0| 0
P04632	CAPNS1	6	4	7	0	0|0|10	0| 0| 0	18|5|8	0.06| 0| 0
P04792	HSPB1	14	12	15	0	12|17|16	0| 0| 0	32|20|13	0.03| 0| 0
P04843	RPN1	0	3	26	1	9|4|27	0.64| 0.25| 1	20|12|22	0.84| 0.77| 1
P04844	RPN2	5	4	21	0.7	8|3|23	0| 0| 0.57	10|10|18	0| 0.04| 0.6
P04899	GNAI2	16	18	15	0	12|5|32	0| 0| 0	24|29|17	0| 0| 0
P05023	ATP1A1	2	5	28	0.97	0|0|24	0| 0| 0.68	3|7|16	0| 0| 0.59
P05089	ARG1	0	0	14	1	0|0|0	0| 0| 0	18|0|0	1| 0| 0
P05090	APOD	0	0	0	0	0|0|0	0| 0| 0	0|0|0	0| 0| 0
P05091	ALDH2	0	0	0	0	0|0|3	0| 0| 0.75	0|0|0	0| 0| 0
P05109	S100A8	0	0	0	0	0|0|0	0| 0| 0	4|0|0	0.87| 0| 0
P05120	SERPINB2	0	0	5	1	0|0|0	0| 0| 0	0|0|2	0| 0| 0.88
P05121	SERPINE1	0	0	0	0	3|0|0	0.87| 0| 0	9|0|0	0.94| 0| 0
P05161	ISG15	0	0	34	1	0|0|40	0| 0| 1	0|0|22	0| 0| 1
P05198	EIF2S1	0	3	6	0.51	3|0|5	0.07| 0| 0.2	2|4|6	0| 0.18| 0.5
P05386	RPLP1	10	6	18	0.11	27|22|13	0.27| 0.32| 0	45|25|20	0.27| 0.25| 0.22
P05387	RPLP2	41	39	27	0	68|54|41	0| 0| 0	80|56|43	0| 0| 0
P05388	RPLP0	89	91	73	0	106|128|121	0| 0| 0	146|156|108	0| 0| 0
P05412	JUN	0	0	0	0	0|0|0	0| 0| 0	0|0|0	0| 0| 0
P05455	SSB	0	2	0	0	4|0|0	0.39| 0| 0	2|0|4	0.02| 0| 0.41
P05556	ITGB1	4	4	7	0	6|0|10	0| 0| 0.03	12|12|4	0.02| 0.18| 0
P05997	COL5A2	0	0	0	0	0|0|0	0| 0| 0	0|0|0	0| 0| 0
P06396	GSN	4	11	43	0.79	23|14|54	0.35| 0.03| 0.75	53|48|39	0.58| 0.77| 0.74
P06477	gH	0	3	2	0.02	0|0|4	0| 0| 0.09	16|0|0	0.66| 0| 0
P06485	US2	6	9	6	0	13|0|13	0| 0| 0	23|0|2	0.02| 0| 0
P06486	US10	9	9	5	0	14|0|13	0| 0| 0	34|2|3	0.12| 0| 0
P06487	gI	14	23	9	0	27|10|14	0| 0| 0	28|6|5	0| 0| 0
P06491	UL19	168	175	153	0	385|45|335	0| 0| 0	539|75|59	0| 0| 0
P06492	UL48	15	13	10	0	34|3|26	0.16| 0| 0	70|10|0	0.41| 0| 0
P06493	CDK1	0	0	0	0	0|0|4	0| 0| 0.96	2|2|2	0.89| 0.89| 0.89
P06576	ATP5B	5	7	14	0.13	12|0|14	0.02| 0| 0.03	9|13|14	0| 0.04| 0.12
P06702	S100A9	0	0	0	0	0|0|0	0| 0| 0	3|0|0	0.84| 0| 0
P06703	S100A6	0	0	2	0.73	0|0|0	0| 0| 0	0|0|0	0| 0| 0
P06733	ENO1	8	16	78	0.99	16|21|85	0| 0.01| 0.95	59|48|53	0.39| 0.64| 0.85
P06737	PYGL	0	0	0	0	0|0|0	0| 0| 0	0|0|0	0| 0| 0
P06744	GPI	0	0	5	1	0|0|10	0| 0| 1	3|6|2	0.97| 1| 0.93
P06748	NPM1	25	15	35	0	41|34|34	0.01| 0| 0	84|57|35	0.22| 0.23| 0
P06899	HIST1H2BJ	102	87	59	0	124|53|161	0| 0| 0.17	190|124|136	0.49| 0| 0
P07093	SERPINE2	0	0	5	0.99	9|0|9	1| 0| 0.99	12|2|9	0.99| 0.82| 1
P07195	LDHB	0	2	17	1	4|6|20	0.29| 0.88| 0.99	5|11|14	0.08| 0.92| 0.99
P07196	NEFL	0	0	14	1	0|0|23	0| 0| 1	3|0|14	0.48| 0| 1
P07197	NEFM	4	9	12	0	4|0|29	0| 0| 0.49	16|2|14	0.01| 0| 0.06
P07199	CENPB	0	0	2	0.9	4|0|0	0.99| 0| 0	9|6|0	1| 1| 0
P07203	GPX1	0	0	3	0.97	3|0|6	0.97| 0| 0.99	4|3|5	0.97| 0.97| 0.99
P07225	PROS1	0	0	0	0	0|0|0	0| 0| 0	0|2|0	0| 0.55| 0
P07237	P4HB	7	9	38	0.6	20|9|57	0.12| 0| 0.75	31|28|22	0.06| 0.26| 0.21
P07305	H1F0	13	10	19	0	21|22|26	0| 0.18| 0.07	23|25|26	0| 0.09| 0.25
P07339	CTSD	0	0	4	0.98	0|0|2	0| 0| 0.74	15|7|0	1| 0.99| 0
P07355	ANXA2	20	27	59	0.19	40|35|63	0| 0| 0.13	77|53|52	0.1| 0.07| 0.09
P07384	CAPN1	0	0	16	1	7|0|19	1| 0| 1	24|4|10	1| 0.98| 1
P07437	TUBB	80	95	236	0.51	182|128|231	0| 0| 0.13	231|192|225	0.01| 0.01| 0.47
P07737	PFN1	5	5	26	0.93	5|7|32	0| 0| 0.93	12|16|16	0.01| 0.57| 0.71
P07741	APRT	0	0	3	0.92	0|0|4	0| 0| 0.95	4|0|0	0.93| 0| 0
P07814	EPRS	2	8	15	0.25	4|15|9	0| 0.54| 0	8|15|5	0| 0.16| 0
P07858	CTSB	0	0	0	0	0|0|2	0| 0| 0.71	0|0|0	0| 0| 0
P07900	HSP90AA1	12	11	50	0.5	10|14|46	0| 0| 0.25	22|34|29	0| 0.17| 0.14
P07910	HNRNPC	27	25	37	0	31|17|56	0| 0| 0	46|24|32	0| 0| 0
P07942	LAMB1	0	0	0	0	0|0|3	0| 0| 0.71	6|6|0	0.79| 0.86| 0
P07954	FH	0	0	0	0	0|0|2	0| 0| 0.59	0|0|0	0| 0| 0
P07996	THBS1	3	5	3	0	5|8|9	0| 0.12| 0.02	16|30|3	0.11| 0.88| 0
P08123	COL1A2	41	48	0	0	72|22|0	0| 0| 0	80|85|6	0| 0| 0
P08133	ANXA6	0	0	16	1	2|0|45	0.14| 0| 1	11|16|7	1| 1| 1
P08195	SLC3A2	0	0	0	0	2|0|2	0.87| 0| 0.84	4|3|0	0.92| 0.93| 0
P08237	PFKM	0	0	0	0	0|0|0	0| 0| 0	0|0|0	0| 0| 0
P08238	HSP90AB1	17	20	72	0.62	18|24|87	0| 0| 0.52	43|46|44	0| 0.05| 0.07
P08240	SRPR	0	0	4	0.99	3|0|7	0.99| 0| 1	5|3|4	0.99| 0.98| 0.99
P08243	ASNS	0	0	0	0	0|0|0	0| 0| 0	0|2|0	0| 0.65| 0
P08253	MMP2	0	0	2	0.93	0|0|0	0| 0| 0	0|3|0	0| 0.96| 0
P08392	ICP4	58	74	41	0	146|24|96	0.11| 0| 0	157|26|7	0| 0| 0
P08393	ICP0	106	105	166	0	196|68|249	0| 0| 0	207|74|48	0| 0| 0
P08473	MME	4	6	8	0	0|9|17	0| 0.03| 0.24	4|18|3	0| 0.42| 0
P08543	UL39	49	48	95	0.01	132|28|172	0.61| 0| 0.6	183|17|29	0.38| 0| 0
P08559	PDHA1	0	0	0	0	0|0|2	0| 0| 0.73	2|0|0	0.67| 0| 0
P08572	COL4A2	0	0	2	0.47	0|0|3	0| 0| 0.52	2|0|0	0.33| 0| 0
P08579	SNRPB2	3	0	0	0	0|0|0	0| 0| 0	2|0|0	0.01| 0| 0
P08603	CFH	0	0	0	0	0|0|0	0| 0| 0	0|19|0	0| 0.95| 0
P08621	SNRNP70	4	9	2	0	16|11|5	0.12| 0| 0	15|12|4	0| 0| 0
P08648	ITGA5	9	4	4	0	6|0|2	0| 0| 0	3|2|4	0| 0| 0
P08651	NFIC	0	0	0	0	0|0|0	0| 0| 0	0|2|0	0| 0.65| 0
P08670	VIM	2003	1935	2785	1	2168|607|3041	0.99| 0| 1	3451|1369|2815	0.99| 0.94| 1
P08758	ANXA5	5	3	50	1	6|3|66	0| 0| 1	18|18|24	0.05| 0.39| 0.8
P08865	RPSA	37	40	38	0	47|65|59	0| 0| 0	66|72|46	0| 0| 0
P08962	CD63	0	0	0	0	0|0|4	0| 0| 0.89	0|0|0	0| 0| 0
P09012	SNRPA	5	3	4	0	4|4|0	0| 0| 0	4|3|5	0| 0| 0
P09038	FGF2	4	0	3	0.03	2|2|0	0| 0.01| 0	2|3|0	0| 0.03| 0
P09110	ACAA1	0	0	3	0.88	0|0|0	0| 0| 0	0|0|0	0| 0| 0
P09132	SRP19	0	0	0	0	0|0|0	0| 0| 0	0|0|0	0| 0| 0
P09211	GSTP1	0	0	12	1	0|0|10	0| 0| 1	6|2|10	0.98| 0.72| 1
P09234	SNRPC	0	2	0	0	0|2|0	0| 0.29| 0	0|0|0	0| 0| 0
P09382	LGALS1	25	21	30	0	35|13|37	0| 0| 0	67|59|27	0.03| 0.19| 0
P09429	HMGB1	0	2	0	0	0|0|0	0| 0| 0	0|0|0	0| 0| 0
P09496	CLTA	0	0	2	0.92	0|0|3	0| 0| 0.96	4|4|4	0.97| 0.98| 0.98
P09497	CLTB	0	0	10	0.99	5|0|7	0.98| 0| 0.99	0|2|9	0| 0.76| 0.99
P09525	ANXA4	0	0	3	0.9	0|0|9	0| 0| 0.97	0|0|0	0| 0| 0
P09543	CNP	0	0	5	0.99	0|0|6	0| 0| 0.99	2|0|0	0.61| 0| 0
P09651	HNRNPA1	9	12	12	0	20|11|11	0| 0| 0	22|9|10	0| 0| 0
P09661	SNRPA1	0	0	5	0.98	3|0|4	0.97| 0| 0.97	7|3|3	0.98| 0.97| 0.96
P09874	PARP1	26	31	37	0	42|47|67	0| 0| 0	87|59|32	0.01| 0| 0
P09912	IFI6	0	0	0	0	0|0|0	0| 0| 0	0|0|0	0| 0| 0
P09913	IFIT2	0	0	17	1	0|0|19	0| 0| 1	0|0|24	0| 0| 1
P09914	IFIT1	0	0	22	1	0|0|31	0| 0| 1	0|0|21	0| 0| 1
P09936	UCHL1	0	0	8	1	0|0|11	0| 0| 1	3|3|6	0.92| 0.98| 1
P09972	ALDOC	0	0	5	0.99	0|0|4	0| 0| 0.98	0|0|5	0| 0| 0.99
P0C0L4	C4A	0	0	0	0	0|0|0	0| 0| 0	0|23|0	0| 0.93| 0
P0C0S5	H2AFZ	7	9	5	0	6|5|10	0| 0| 0	17|9|7	0| 0| 0
P0CW22	RPS17L	27	17	30	0	42|30|37	0| 0| 0	62|51|37	0| 0.01| 0
P0DME0	SETSIP	0	0	0	0	0|0|0	0| 0| 0	0|0|0	0| 0| 0
P0DMV8	HSPA1A	21	17	37	0	21|21|51	0| 0| 0.08	41|31|29	0| 0| 0
P10155	TROVE2	0	0	0	0	0|0|0	0| 0| 0	0|0|0	0| 0| 0
P10185	gL	0	0	0	0	4|0|4	0.94| 0| 0.93	13|0|0	0.99| 0| 0
P10186	UL2	0	0	0	0	0|0|0	0| 0| 0	3|0|0	0.81| 0| 0
P10187	UL3	0	2	2	0.12	6|0|6	0.74| 0| 0.56	12|2|0	0.83| 0.07| 0
P10189	UL5	0	2	0	0	2|0|3	0.09| 0| 0.12	15|0|0	0.83| 0| 0
P10190	UL6	0	0	3	0.83	12|0|10	1| 0| 0.99	36|5|0	1| 0.98| 0
P10191	UL7	5	5	4	0	11|0|11	0.05| 0| 0.01	9|0|0	0| 0| 0
P10193	UL9	0	0	3	0.88	2|0|0	0.76| 0| 0	11|0|0	0.95| 0| 0
P10200	UL16	0	0	0	0	0|0|4	0| 0| 0.89	4|0|0	0.87| 0| 0
P10201	UL17	3	7	2	0	11|2|11	0.06| 0| 0.01	26|3|0	0.39| 0| 0
P10202	UL18	34	41	31	0	44|10|54	0| 0| 0	67|22|16	0| 0| 0
P10205	UL21	10	13	7	0	18|0|30	0| 0| 0.02	55|9|4	0.16| 0| 0
P10208	UL24	3	6	4	0	6|0|4	0| 0| 0	15|0|0	0.05| 0| 0
P10209	UL25	17	23	17	0	25|5|63	0| 0| 0.36	93|12|9	0.48| 0| 0
P10210	UL26	33	32	15	0	40|7|35	0| 0| 0	72|6|7	0| 0| 0
P10211	gB	40	36	22	0	62|6|47	0| 0| 0	127|5|2	0.25| 0| 0
P10212	UL28	0	0	0	0	0|0|0	0| 0| 0	6|0|0	0.78| 0| 0
P10215	UL31	23	22	20	0	40|5|48	0| 0| 0	80|12|10	0.1| 0| 0
P10218	UL34	44	43	28	0	53|12|43	0| 0| 0	107|11|8	0| 0| 0
P10219	UL35	0	0	0	0	6|0|3	0.94| 0| 0.88	13|0|0	0.96| 0| 0
P10220	UL36	47	49	30	0	71|7|92	0| 0| 0	142|17|17	0| 0| 0
P10221	UL37	26	30	25	0	33|5|53	0| 0| 0	84|6|2	0| 0| 0
P10224	UL40	3	5	4	0	11|0|11	0.26| 0| 0.11	13|0|0	0.08| 0| 0
P10225	UL41	0	3	2	0.03	2|0|7	0.03| 0| 0.38	5|3|0	0.1| 0.08| 0
P10226	UL42	44	43	33	0	60|14|74	0| 0| 0	68|22|15	0| 0| 0
P10230	UL46	61	63	61	0	196|19|169	0.07| 0| 0.02	303|35|18	0.05| 0| 0
P10231	UL47	24	25	25	0	45|7|49	0| 0| 0	100|19|11	0.41| 0| 0
P10233	UL49	44	46	34	0	54|17|59	0| 0| 0	87|19|20	0| 0| 0
P10234	UL50	4	8	10	0	14|2|20	0.08| 0| 0.17	42|6|3	0.45| 0| 0
P10235	UL51	0	3	0	0	2|0|0	0.03| 0| 0	12|0|0	0.69| 0| 0
P10236	UL52	2	3	0	0	0|0|0	0| 0| 0	12|0|0	0.2| 0| 0
P10238	UL54	31	46	44	0	50|31|73	0| 0| 0	116|38|21	0.03| 0| 0
P10240	UL56	4	0	3	0.03	4|0|6	0.11| 0| 0.26	4|0|0	0.03| 0| 0
P10398	ARAF	0	0	0	0	0|0|0	0| 0| 0	0|0|2	0| 0| 0.62
P10412	HIST1H1E	82	90	79	0	97|69|102	0| 0| 0	139|128|87	0| 0| 0
P10515	DLAT	0	2	5	0.49	4|2|7	0.35| 0.2| 0.51	0|3|2	0| 0.2| 0.11
P10599	TXN	0	0	5	0.99	0|0|2	0| 0| 0.71	7|0|3	0.99| 0| 0.97
P10619	CTSA	0	0	2	0.91	2|0|3	0.9| 0| 0.95	7|4|0	0.98| 0.97| 0
P10620	MGST1	0	0	2	0.77	0|0|0	0| 0| 0	0|0|0	0| 0| 0
P10644	PRKAR1A	0	0	9	1	0|0|9	0| 0| 1	4|10|6	0.94| 1| 1
P10768	ESD	0	0	0	0	0|0|0	0| 0| 0	0|0|0	0| 0| 0
P10809	HSPD1	6	11	11	0	16|5|18	0| 0| 0	16|13|11	0| 0| 0
P10909	CLU	0	0	0	0	0|0|0	0| 0| 0	0|4|0	0| 0.9| 0
P11021	HSPA5	43	38	82	0.05	30|26|90	0| 0| 0.05	52|54|67	0| 0| 0
P11047	LAMC1	0	0	0	0	0|4|0	0| 0.81| 0	0|6|0	0| 0.8| 0
P11142	HSPA8	62	52	105	0	74|59|120	0| 0| 0	106|84|96	0| 0| 0
P11177	PDHB	0	0	3	0.9	0|0|3	0| 0| 0.9	0|0|3	0| 0| 0.91
P11216	PYGB	0	0	4	0.99	0|0|5	0| 0| 0.99	2|0|2	0.67| 0| 0.93
P11233	RALA	2	0	4	0.5	0|0|3	0| 0| 0.2	3|2|6	0.1| 0.12| 0.76
P11279	LAMP1	0	0	0	0	0|0|0	0| 0| 0	2|0|0	0.58| 0| 0
P11387	TOP1	25	20	21	0	25|24|23	0| 0| 0	27|35|24	0| 0| 0
P11388	TOP2A	9	11	5	0	15|4|20	0| 0| 0	55|17|0	0.4| 0| 0
P11413	G6PD	0	0	11	1	2|4|13	0.58| 1| 1	8|9|16	0.99| 1| 1
P11586	MTHFD1	0	3	15	0.91	0|0|16	0| 0| 0.82	8|2|5	0.16| 0| 0.25
P11717	IGF2R	0	0	0	0	0|0|0	0| 0| 0	0|2|0	0| 0.16| 0
P11766	ADH5	0	0	0	0	0|0|3	0| 0| 0.82	0|0|0	0| 0| 0
P11940	PABPC1	19	20	24	0	27|28|46	0| 0| 0.04	66|43|28	0.09| 0.03| 0
P12004	PCNA	0	4	4	0.14	0|0|7	0| 0| 0.35	4|2|5	0.02| 0| 0.29
P12081	HARS	0	0	0	0	0|0|2	0| 0| 0.68	5|0|0	0.85| 0| 0
P12107	COL11A1	0	0	0	0	0|0|0	0| 0| 0	0|2|0	0| 0.19| 0
P12109	COL6A1	33	29	58	0	89|27|83	0.44| 0| 0.08	152|89|73	0.44| 0.3| 0.12
P12110	COL6A2	36	37	45	0	69|22|61	0| 0| 0	146|82|63	0.34| 0.03| 0
P12111	COL6A3	283	264	338	0	475|222|471	0| 0| 0	784|590|465	0| 0| 0
P12236	SLC25A6	29	34	20	0	20|22|26	0| 0| 0	31|18|23	0| 0| 0
P12259	F5	0	0	0	0	0|0|2	0| 0| 0.4	0|0|4	0| 0| 0.68
P12268	IMPDH2	0	2	8	0.79	6|0|9	0.61| 0| 0.7	10|13|7	0.61| 0.94| 0.73
P12270	TPR	82	81	68	0	100|14|151	0| 0| 0	157|54|102	0| 0| 0
P12273	PIP	0	0	0	0	0|2|0	0| 0.81| 0	3|0|0	0.89| 0| 0
P12277	CKB	0	0	5	0.99	0|0|7	0| 0| 0.99	0|0|0	0| 0| 0
P12532	CKMT1A	0	0	0	0	0|0|0	0| 0| 0	2|0|0	0.56| 0| 0
P12931	SRC	0	2	0	0	4|0|5	0.36| 0| 0.33	20|6|0	0.94| 0.53| 0
P12955	PEPD	0	0	4	0.99	0|0|4	0| 0| 0.99	7|3|0	1| 0.99| 0
P12956	XRCC6	0	0	6	1	15|3|6	1| 1| 1	27|7|3	1| 1| 0.98
P13010	XRCC5	0	2	4	0.38	11|2|9	0.91| 0.2| 0.71	13|9|2	0.76| 0.79| 0.1
P13489	RNH1	0	0	16	1	0|0|7	0| 0| 0.99	5|11|9	0.93| 1| 1
P13611	VCAN	0	0	0	0	0|0|0	0| 0| 0	0|2|0	0| 0.06| 0
P13639	EEF2	24	25	102	0.79	60|43|110	0.18| 0| 0.58	109|75|89	0.26| 0.32| 0.69
P13667	PDIA4	0	0	47	1	2|6|39	0| 0.99| 1	2|13|16	0| 1| 1
P13674	P4HA1	3	0	8	0.64	6|4|12	0.44| 0.42| 0.72	9|9|3	0.35| 0.62| 0.1
P13693	TPT1	0	0	0	0	0|0|9	0| 0| 0.97	3|4|0	0.9| 0.94| 0
P13747	HLA-E	0	0	0	0	0|0|0	0| 0| 0	0|0|0	0| 0| 0
P13797	PLS3	0	0	5	1	0|0|7	0| 0| 1	7|9|4	0.99| 1| 0.99
P13798	APEH	0	0	3	0.96	0|0|3	0| 0| 0.96	3|0|2	0.96| 0| 0.93
P13804	ETFA	0	0	8	1	0|0|11	0| 0| 1	4|6|3	0.98| 1| 0.98
P13861	PRKAR2A	0	0	0	0	0|0|0	0| 0| 0	4|0|2	0.91| 0| 0.84
P13987	CD59	0	0	0	0	0|0|2	0| 0| 0.85	0|3|3	0| 0.9| 0.89
P14174	MIF	0	0	3	0.83	0|0|0	0| 0| 0	0|0|0	0| 0| 0
P14373	TRIM27	0	0	0	0	7|3|2	0.99| 0.97| 0.83	5|0|0	0.98| 0| 0
P14550	AKR1A1	0	0	1	0.64	0|0|3	0| 0| 0.92	0|0|2	0| 0| 0.87
P14618	PKM	28	41	152	0.36	46|49|171	0| 0| 0.32	102|80|120	0.1| 0.12| 0.31
P14625	HSP90B1	6	12	44	0.63	11|8|58	0| 0| 0.62	16|23|25	0| 0.1| 0.28
P14678	SNRPB	0	0	0	0	6|0|0	0.94| 0| 0	0|0|0	0| 0| 0
P14735	IDE	0	0	3	0.98	0|0|3	0| 0| 0.96	0|0|0	0| 0| 0
P14866	HNRNPL	0	5	22	0.97	17|12|36	0.88| 0.9| 1	28|20|15	0.86| 0.89| 0.82
P14868	DARS	0	3	7	0.53	7|3|4	0.52| 0.21| 0.11	7|8|7	0.23| 0.53| 0.55
P14923	JUP	0	6	45	1	0|8|0	0| 0.43| 0	50|3|2	1| 0| 0
P15104	GLUL	0	0	0	0	0|0|0	0| 0| 0	0|3|0	0| 0.81| 0
P15121	AKR1B1	0	0	11	0.99	0|0|10	0| 0| 1	0|2|7	0| 0.68| 1
P15144	ANPEP	31	36	69	0	39|24|95	0| 0| 0.22	48|69|43	0| 0| 0
P15170	GSPT1	0	0	0	0	0|0|4	0| 0| 0.89	2|0|0	0.6| 0| 0
P15311	EZR	42	48	82	0	76|107|90	0| 0.12| 0	92|84|63	0| 0| 0
P15374	UCHL3	0	0	0	0	0|0|0	0| 0| 0	0|0|0	0| 0| 0
P15408	FOSL2	0	0	0	0	0|0|2	0| 0| 0.68	0|0|0	0| 0| 0
P15502	ELN	0	0	0	0	0|0|0	0| 0| 0	2|6|0	0.54| 0.92| 0
P15559	NQO1	0	0	2	0.94	0|0|5	0| 0| 0.99	0|3|3	0| 0.98| 0.96
P15880	RPS2	30	19	39	0	54|55|82	0.01| 0.06| 0.05	84|78|57	0.03| 0.07| 0.04
P15924	DSP	15	13	85	0.88	7|14|12	0| 0| 0	148|6|11	0.88| 0| 0
P16070	CD44	19	15	13	0	13|13|19	0| 0| 0	16|29|6	0| 0| 0
P16152	CBR1	0	0	9	1	0|0|10	0| 0| 1	5|4|7	0.98| 0.99| 1
P16278	GLB1	0	0	0	0	4|0|6	0.98| 0| 0.99	7|2|5	0.99| 0.9| 0.99
P16401	HIST1H1B	62	79	71	0	88|67|89	0| 0| 0	126|99|78	0| 0| 0
P16435	POR	0	0	3	0.88	0|0|6	0| 0| 0.93	0|3|0	0| 0.86| 0
P16615	ATP2A2	2	4	16	0.64	2|2|17	0| 0| 0.46	5|7|9	0| 0.05| 0.26
P16949	STMN1	0	0	0	0	0|0|0	0| 0| 0	0|0|0	0| 0| 0
P16989	YBX3	55	62	59	0	47|81|47	0| 0| 0	38|65|75	0| 0| 0
P17026	ZNF22	0	0	0	0	0|0|0	0| 0| 0	3|0|0	0.84| 0| 0
P17096	HMGA1	0	0	0	0	0|0|0	0| 0| 0	0|0|0	0| 0| 0
P17252	PRKCA	0	0	0	0	0|0|2	0| 0| 0.66	0|0|0	0| 0| 0
P17275	JUNB	0	3	5	0.36	4|0|4	0.21| 0| 0.12	7|2|6	0.24| 0.01| 0.5
P17301	ITGA2	0	0	2	0.66	0|0|6	0| 0| 0.85	0|0|3	0| 0| 0.78
P17302	GJA1	0	0	7	1	2|0|7	0.89| 0| 1	4|8|2	0.98| 1| 0.92
P17480	UBTF	0	0	0	0	6|18|0	0.98| 1| 0	29|55|5	1| 1| 0.93
P17535	JUND	0	0	0	0	0|0|0	0| 0| 0	0|0|0	0| 0| 0
P17612	PRKACA	0	0	2	0.85	0|0|3	0| 0| 0.91	3|0|0	0.9| 0| 0
P17655	CAPN2	0	0	14	1	0|0|11	0| 0| 1	11|8|7	1| 1| 1
P17812	CTPS1	0	0	5	0.99	0|2|6	0| 0.97| 0.99	7|6|2	0.99| 1| 0.92
P17844	DDX5	9	12	27	0.15	25|22|32	0.08| 0.11| 0.08	46|31|19	0.14| 0.15| 0
P17858	PFKL	0	0	5	1	1|0|7	0.51| 0| 1	3|4|0	0.97| 0.99| 0
P17931	LGALS3	0	0	3	0.98	0|0|6	0| 0| 0.99	0|6|4	0| 0.99| 0.99
P17948	FLT1	0	0	0	0	0|0|0	0| 0| 0	0|0|0	0| 0| 0
P17987	TCP1	4	8	14	0.12	13|9|24	0.05| 0| 0.34	11|20|13	0| 0.32| 0.07
P18077	RPL35A	6	8	9	0	8|5|5	0| 0| 0	5|7|10	0| 0| 0
P18085	ARF4	3	2	8	0.37	3|0|8	0| 0| 0.22	6|6|7	0.03| 0.15| 0.3
P18124	RPL7	38	41	44	0	70|66|53	0| 0| 0	93|104|72	0| 0.16| 0
P18206	VCL	2	3	22	0.94	6|6|42	0.01| 0.25| 0.99	24|27|23	0.66| 0.97| 0.97
P18583	SON	23	31	23	0	49|21|52	0| 0| 0	91|51|29	0.04| 0| 0
P18621	RPL17	20	20	34	0	36|50|57	0| 0.29| 0.01	76|46|39	0.02| 0| 0
P18669	PGAM1	0	0	6	1	0|0|13	0| 0| 1	6|5|3	0.98| 0.99| 0.97
P18754	RCC1	0	0	0	0	0|0|0	0| 0| 0	3|0|0	0.72| 0| 0
P18827	SDC1	0	2	0	0	6|8|0	0.69| 0.98| 0	5|6|0	0.23| 0.62| 0
P19022	CDH2	0	0	0	0	0|0|0	0| 0| 0	0|0|0	0| 0| 0
P19105	MYL12A	10	9	11	0	10|11|11	0| 0| 0	21|14|16	0| 0| 0
P19338	NCL	17	27	21	0	53|22|29	0.19| 0| 0	56|55|35	0| 0.16| 0
P19367	HK1	0	0	11	1	0|0|10	0| 0| 1	0|3|8	0| 0.94| 1
P19387	POLR2C	0	0	3	0.97	3|0|6	0.98| 0| 0.99	11|2|2	1| 0.9| 0.93
P19388	POLR2E	0	0	0	0	3|0|3	0.91| 0| 0.91	6|0|0	0.95| 0| 0
P19404	NDUFV2	0	0	2	0.81	0|0|0	0| 0| 0	0|0|0	0| 0| 0
P19474	TRIM21	136	142	152	0	165|218|100	0| 0| 0	69|185|177	0| 0| 0
P19525	EIF2AK2	0	2	8	0.79	6|4|15	0.61| 0.62| 0.94	9|8|7	0.54| 0.71| 0.72
P19623	SRM	0	0	7	1	0|0|5	0| 0| 0.99	2|3|7	0.78| 0.98| 1
P19784	CSNK2A2	0	4	3	0.03	12|0|14	0.84| 0| 0.77	24|5|3	0.91| 0.14| 0.02
P19971	TYMP	0	0	0	0	0|0|3	0| 0| 0.84	0|0|0	0| 0| 0
P20042	EIF2S2	0	0	3	0.94	2|0|0	0.91| 0| 0	2|0|2	0.88| 0| 0.91
P20290	BTF3	3	0	0	0	3|0|0	0.14| 0| 0	0|0|0	0| 0| 0
P20337	RAB3B	3	0	7	0.69	4|8|10	0.31| 0.92| 0.75	9|10|6	0.52| 0.82| 0.62
P20339	RAB5A	0	0	7	1	0|2|6	0| 0.95| 0.99	3|0|5	0.92| 0| 0.99
P20340	RAB6A	0	0	16	1	0|2|12	0| 0.82| 1	6|9|6	0.97| 1| 0.99
P20591	MX1	0	0	71	1	0|0|94	0| 0| 1	0|0|42	0| 0| 1
P20592	MX2	0	0	42	1	0|0|64	0| 0| 1	0|0|50	0| 0| 1
P20618	PSMB1	0	0	0	0	0|3|2	0| 0.97| 0.88	6|3|6	0.98| 0.96| 0.99
P20700	LMNB1	71	59	122	0	86|21|176	0| 0| 0.01	189|74|128	0| 0| 0
P20930	FLG	0	0	4	0.98	0|0|0	0| 0| 0	24|0|0	1| 0| 0
P20936	RASA1	0	0	0	0	0|0|0	0| 0| 0	0|0|0	0| 0| 0
P21127	CDK11B	5	3	0	0	6|6|5	0| 0| 0	11|9|7	0.01| 0.02| 0.01
P21266	GSTM3	0	0	3	0.95	0|0|3	0| 0| 0.95	3|0|2	0.96| 0| 0.91
P21281	ATP6V1B2	0	0	3	0.98	0|0|4	0| 0| 0.99	4|5|4	0.99| 0.99| 0.99
P21283	ATP6V1C1	0	0	0	0	0|0|2	0| 0| 0.69	0|0|0	0| 0| 0
P21291	CSRP1	0	2	3	0.36	0|0|0	0| 0| 0	5|0|2	0.34| 0| 0.18
P21333	FLNA	116	128	423	0.73	264|166|439	0.14| 0| 0.6	415|325|440	0.28| 0.48| 0.74
P21399	ACO1	0	0	7	0.99	0|0|7	0| 0| 0.98	0|0|0	0| 0| 0
P21439	ABCB4	0	0	0	0	0|0|0	0| 0| 0	2|0|0	0.15| 0| 0
P21580	TNFAIP3	0	0	6	0.92	0|0|0	0| 0| 0	0|0|0	0| 0| 0
P21589	NT5E	17	17	30	0	17|13|51	0| 0| 0.19	44|24|16	0| 0| 0
P21796	VDAC1	0	2	12	0.98	0|0|8	0| 0| 0.71	8|15|10	0.49| 0.99| 0.94
P21941	MATN1	0	0	0	0	0|0|0	0| 0| 0	0|0|0	0| 0| 0
P21964	COMT	0	0	3	0.98	0|0|2	0| 0| 0.87	0|2|0	0| 0.92| 0
P21980	TGM2	13	19	45	0.19	62|26|78	0.54| 0| 0.5	142|58|42	0.83| 0.32| 0.15
P22033	MUT	0	0	0	0	0|0|0	0| 0| 0	0|0|0	0| 0| 0
P22061	PCMT1	0	0	0	0	0|0|2	0| 0| 0.93	3|3|3	0.95| 0.96| 0.94
P22087	FBL	14	15	21	0	38|13|52	0.58| 0| 0.61	84|42|19	0.75| 0.57| 0
P22102	GART	0	0	5	1	0|0|5	0| 0| 0.99	4|0|2	0.94| 0| 0.82
P22105	TNXB	0	0	0	0	0|11|0	0| 0.73| 0	0|0|0	0| 0| 0
P22234	PAICS	0	0	3	0.95	0|0|0	0| 0| 0	2|2|2	0.9| 0.93| 0.92
P22307	SCP2	0	0	0	0	0|0|2	0| 0| 0.6	0|0|0	0| 0| 0
P22314	UBA1	0	0	37	1	0|8|42	0| 1| 1	12|9|21	1| 1| 1
P22392	NME2	0	0	0	0	0|0|3	0| 0| 0.9	0|2|2	0| 0.85| 0.84
P22626	HNRNPA2B1	12	10	11	0	8|7|5	0| 0| 0	16|8|10	0| 0| 0
P22695	UQCRC2	2	3	2	0	0|0|0	0| 0| 0	5|0|0	0| 0| 0
P22735	TGM1	0	0	2	0.81	0|0|0	0| 0| 0	18|0|0	1| 0| 0
P23219	PTGS1	0	0	2	0.69	0|0|0	0| 0| 0	0|0|0	0| 0| 0
P23246	SFPQ	5	6	5	0	14|4|8	0.24| 0| 0	15|15|10	0.02| 0.21| 0.01
P23284	PPIB	2	4	19	0.86	2|2|21	0| 0| 0.69	8|9|14	0.02| 0.21| 0.59
P23381	WARS	0	0	12	1	0|0|12	0| 0| 1	2|0|7	0.15| 0| 1
P23396	RPS3	70	73	71	0	79|113|97	0| 0| 0	95|113|83	0| 0| 0
P23458	JAK1	0	0	0	0	0|0|0	0| 0| 0	0|0|0	0| 0| 0
P23497	SP100	5	6	29	0.75	28|64|43	0.72| 1| 0.82	18|16|33	0.01| 0.12| 0.84
P23526	AHCY	0	0	4	0.98	0|0|4	0| 0| 0.98	8|0|3	0.99| 0| 0.98
P23528	CFL1	4	6	11	0.1	6|10|20	0| 0.21| 0.52	13|15|8	0.01| 0.37| 0
P23588	EIF4B	0	0	0	0	0|0|0	0| 0| 0	5|2|2	0.97| 0.92| 0.93
P23634	ATP2B4	4	4	25	0.84	6|4|34	0| 0| 0.86	18|9|21	0.17| 0.04| 0.71
P24390	KDELR1	0	0	0	0	0|0|2	0| 0| 0.78	2|0|0	0.77| 0| 0
P24534	EEF1B2	0	2	2	0.16	0|0|0	0| 0| 0	0|0|0	0| 0| 0
P24539	ATP5F1	0	3	0	0	0|0|0	0| 0| 0	0|0|0	0| 0| 0
P24752	ACAT1	0	0	5	0.98	0|0|5	0| 0| 0.98	3|0|3	0.94| 0| 0.97
P24821	TNC	52	38	23	0	58|48|55	0| 0| 0	121|173|90	0| 0.28| 0
P25205	MCM3	5	5	0	0	5|0|4	0| 0| 0	13|5|0	0| 0| 0
P25311	AZGP1	0	0	0	0	0|4|0	0| 0.94| 0	5|0|0	0.95| 0| 0
P25398	RPS12	24	16	24	0	49|20|46	0.16| 0| 0	70|44|30	0.06| 0| 0
P25490	YY1	0	0	0	0	0|0|0	0| 0| 0	2|0|0	0.54| 0| 0
P25685	DNAJB1	0	0	0	0	0|0|0	0| 0| 0	0|0|0	0| 0| 0
P25686	DNAJB2	0	0	0	0	0|0|3	0| 0| 0.85	0|0|3	0| 0| 0.87
P25705	ATP5A1	4	9	29	0.56	14|4|17	0.05| 0| 0.06	13|18|23	0| 0.17| 0.45
P25786	PSMA1	0	0	2	0.91	0|0|0	0| 0| 0	0|0|0	0| 0| 0
P25787	PSMA2	0	0	5	1	0|0|5	0| 0| 0.99	13|0|2	1| 0| 0.92
P25788	PSMA3	0	0	3	0.97	0|0|3	0| 0| 0.96	5|3|0	0.97| 0.96| 0
P25789	PSMA4	0	2	3	0.29	0|0|2	0| 0| 0.08	6|2|2	0.37| 0.12| 0.15
P26006	ITGA3	2	0	0	0	0|0|0	0| 0| 0	0|0|0	0| 0| 0
P26022	PTX3	0	0	0	0	0|0|0	0| 0| 0	0|0|0	0| 0| 0
P26196	DDX6	3	7	7	0	8|6|7	0| 0| 0	11|8|6	0| 0| 0
P26358	DNMT1	0	0	0	0	0|0|0	0| 0| 0	0|0|0	0| 0| 0
P26368	U2AF2	16	15	19	0	25|29|15	0| 0.01| 0	18|26|26	0| 0| 0
P26373	RPL13	28	27	18	0	44|42|29	0| 0| 0	73|55|27	0| 0| 0
P26447	S100A4	0	0	0	0	0|0|0	0| 0| 0	2|0|0	0.74| 0| 0
P26599	PTBP1	9	11	13	0	22|9|18	0.01| 0| 0	22|18|14	0| 0| 0
P26639	TARS	0	0	5	0.99	0|0|5	0| 0| 0.99	0|2|2	0| 0.93| 0.94
P26640	VARS	2	3	8	0.31	0|0|5	0| 0| 0.02	3|0|4	0| 0| 0.01
P26641	EEF1G	0	2	13	0.97	8|6|14	0.79| 0.85| 0.94	14|8|11	0.81| 0.72| 0.94
P27105	STOM	10	13	11	0	8|11|20	0| 0| 0	15|29|10	0| 0.35| 0
P27169	PON1	0	0	0	0	0|0|0	0| 0| 0	0|0|0	0| 0| 0
P27348	YWHAQ	6	4	15	0.25	4|8|16	0| 0| 0.13	14|18|15	0.02| 0.29| 0.27
P27361	MAPK3	0	0	2	0.93	0|0|3	0| 0| 0.95	3|2|2	0.95| 0.93| 0.92
P27448	MARK3	0	0	0	0	0|0|0	0| 0| 0	0|0|1	0| 0| 0
P27482	CALML3	0	0	0	0	0|0|0	0| 0| 0	2|0|0	0.76| 0| 0
P27487	DPP4	0	0	0	0	0|0|0	0| 0| 0	0|3|0	0| 0.71| 0
P27635	RPL10	22	17	23	0	29|40|43	0| 0.02| 0	69|46|35	0.01| 0.01| 0
P27695	APEX1	0	0	0	0	0|0|0	0| 0| 0	3|0|0	0.79| 0| 0
P27708	CAD	4	8	13	0.03	13|4|12	0.03| 0| 0	18|12|11	0.01| 0| 0
P27797	CALR	0	0	24	1	5|2|37	0.99| 0.56| 1	12|12|11	1| 1| 1
P27824	CANX	0	0	12	1	0|0|12	0| 0| 1	5|10|7	0.96| 1| 1
P27986	PIK3R1	0	0	0	0	0|0|2	0| 0| 0.42	0|0|0	0| 0| 0
P28062	PSMB8	0	0	0	0	0|0|0	0| 0| 0	0|0|0	0| 0| 0
P28066	PSMA5	0	2	4	0.45	0|0|3	0| 0| 0.16	8|0|0	0.58| 0| 0
P28070	PSMB4	0	0	6	0.99	0|0|5	0| 0| 0.98	9|2|4	0.99| 0.89| 0.98
P28072	PSMB6	0	0	4	0.97	0|0|2	0| 0| 0.91	6|2|2	0.99| 0.92| 0.94
P28074	PSMB5	0	0	0	0	2|0|3	0.94| 0| 0.97	7|3|3	0.99| 0.98| 0.97
P28288	ABCD3	0	0	0	0	0|0|0	0| 0| 0	8|0|0	0.88| 0| 0
P28290	SSFA2	0	2	5	0.49	0|0|4	0| 0| 0.22	3|0|0	0.06| 0| 0
P28300	LOX	0	0	2	0.83	2|0|0	0.83| 0| 0	0|5|0	0| 0.94| 0
P28331	NDUFS1	0	0	6	1	6|0|10	1| 0| 1	0|3|3	0| 0.98| 0.98
P28370	SMARCA1	4	7	3	0	11|7|12	0.01| 0| 0.01	20|14|8	0.07| 0.09| 0
P28482	MAPK1	0	3	3	0.13	0|0|7	0| 0| 0.4	4|5|3	0.06| 0.28| 0.11
P28799	GRN	0	0	0	0	0|0|0	0| 0| 0	0|0|0	0| 0| 0
P28838	LAP3	0	0	18	1	0|0|19	0| 0| 1	0|0|3	0| 0| 0.31
P29144	TPP2	0	0	2	0.89	0|0|0	0| 0| 0	0|0|2	0| 0| 0.88
P29279	CTGF	0	0	0	0	0|0|0	0| 0| 0	0|0|0	0| 0| 0
P29372	MPG	0	0	0	0	0|0|0	0| 0| 0	2|0|0	0.66| 0| 0
P29373	CRABP2	0	0	2	0.88	0|0|3	0| 0| 0.93	0|0|0	0| 0| 0
P29401	TKT	0	0	16	1	3|0|20	0.91| 0| 1	10|8|13	1| 1| 1
P29508	SERPINB3	0	0	0	0	0|0|0	0| 0| 0	12|0|0	0.95| 0| 0
P29558	RBMS1	0	0	0	0	2|2|0	0.79| 0.82| 0	0|0|0	0| 0| 0
P29590	PML	14	20	87	0.72	160|207|130	1| 1| 0.85	56|64|57	0| 0.23| 0.26
P29692	EEF1D	5	4	8	0	3|4|11	0| 0| 0.04	3|8|7	0| 0| 0
P29728	OAS2	0	0	17	1	0|0|33	0| 0| 1	0|0|5	0| 0| 0.9
P29966	MARCKS	0	3	3	0.1	0|0|2	0| 0| 0.01	0|3|2	0| 0.07| 0.03
P29992	GNA11	0	0	0	0	0|0|2	0| 0| 0.78	5|1|0	0.91| 0.56| 0
P30040	ERP29	0	0	2	0.9	0|0|0	0| 0| 0	0|0|0	0| 0| 0
P30041	PRDX6	3	4	13	0.42	5|2|16	0| 0| 0.37	13|4|7	0.11| 0| 0.07
P30043	BLVRB	0	0	3	0.9	0|0|3	0| 0| 0.91	0|2|2	0| 0.86| 0.87
P30044	PRDX5	0	0	2	0.92	0|0|9	0| 0| 0.99	2|0|3	0.84| 0| 0.95
P30048	PRDX3	2	0	6	0.75	2|3|6	0.14| 0.55| 0.57	7|7|7	0.49| 0.77| 0.83
P30050	RPL12	23	34	31	0	41|45|35	0| 0| 0	54|58|48	0| 0| 0
P30084	ECHS1	0	0	5	0.99	0|0|5	0| 0| 0.99	0|0|4	0| 0| 0.99
P30085	CMPK1	0	0	2	0.84	0|0|5	0| 0| 0.94	2|2|0	0.82| 0.87| 0
P30086	PEBP1	0	0	3	0.94	0|0|3	0| 0| 0.94	5|2|3	0.96| 0.9| 0.94
P30101	PDIA3	4	5	45	0.99	10|14|47	0.02| 0.66| 0.94	10|35|35	0| 0.87| 0.94
P30153	PPP2R1A	0	0	9	1	7|0|14	1| 0| 1	17|9|4	1| 1| 0.98
P30260	CDC27	0	0	0	0	0|0|0	0| 0| 0	0|0|0	0| 0| 0
P30414	NKTR	0	0	0	0	3|0|3	0.82| 0| 0.8	5|0|0	0.83| 0| 0
P30419	NMT1	0	0	0	0	0|0|0	0| 0| 0	0|0|0	0| 0| 0
P30485	HLA-B	0	0	12	1	2|2|14	0.87| 0.94| 1	2|3|8	0.49| 0.97| 1
P30519	HMOX2	0	0	0	0	0|0|2	0| 0| 0.69	0|0|0	0| 0| 0
P30520	ADSS	0	0	4	0.98	0|0|7	0| 0| 0.99	2|0|3	0.83| 0| 0.98
P30533	LRPAP1	0	0	3	0.86	0|0|0	0| 0| 0	0|0|0	0| 0| 0
P30566	ADSL	0	0	0	0	0|0|0	0| 0| 0	0|0|0	0| 0| 0
P30626	SRI	0	0	0	0	0|0|0	0| 0| 0	0|0|0	0| 0| 0
P30740	SERPINB1	0	0	0	0	0|0|0	0| 0| 0	0|0|0	0| 0| 0
P30837	ALDH1B1	0	0	0	0	3|0|0	0.79| 0| 0	0|0|0	0| 0| 0
P30876	POLR2B	0	6	4	0	0|0|4	0| 0| 0	8|7|2	0.02| 0.07| 0
P31040	SDHA	0	0	2	0.94	0|0|2	0| 0| 0.92	0|2|0	0| 0.93| 0
P31151	S100A7	0	0	0	0	0|0|0	0| 0| 0	0|0|0	0| 0| 0
P31153	MAT2A	0	0	4	0.99	2|0|0	0.94| 0| 0	5|6|4	0.98| 0.99| 0.98
P31269	HOXA9	0	0	0	0	0|0|0	0| 0| 0	3|0|0	0.81| 0| 0
P31431	SDC4	0	4	0	0	6|11|3	0.35| 0.93| 0.01	7|13|2	0.15| 0.74| 0
P31689	DNAJA1	0	4	5	0.18	5|2|6	0.17| 0.01| 0.15	11|5|6	0.33| 0.12| 0.32
P31939	ATIC	0	0	22	1	0|2|22	0| 0.62| 1	0|7|8	0| 1| 1
P31942	HNRNPH3	18	16	37	0.21	13|14|25	0| 0| 0	14|16|33	0| 0| 0.02
P31944	CASP14	0	0	2	0.63	0|2|0	0| 0.75| 0	42|0|0	0.99| 0| 0
P31946	YWHAB	2	3	16	0.79	2|6|16	0| 0.4| 0.65	13|13|13	0.35| 0.62| 0.69
P31947	SFN	0	0	0	0	0|0|0	0| 0| 0	0|0|0	0| 0| 0
P31948	STIP1	0	0	0	0	0|0|6	0| 0| 0.94	0|0|0	0| 0| 0
P31949	S100A11	0	0	6	0.99	0|0|5	0| 0| 0.99	6|0|2	0.99| 0| 0.92
P32119	PRDX2	2	2	8	0.54	2|3|6	0| 0.06| 0.2	13|5|6	0.51| 0.19| 0.38
P32189	GK	0	0	0	0	0|0|0	0| 0| 0	0|0|3	0| 0| 0.75
P32455	GBP1	0	0	0	0	0|0|2	0| 0| 0.53	0|0|0	0| 0| 0
P32888	UL38	18	18	15	0	41|6|26	0.24| 0| 0	65|8|3	0.3| 0| 0
P32969	RPL9	35	33	36	0	50|88|41	0| 0.88| 0	94|61|39	0.01| 0| 0
P33121	ACSL1	0	0	0	0	0|0|0	0| 0| 0	0|0|0	0| 0| 0
P33176	KIF5B	6	6	9	0	7|3|17	0| 0| 0.09	15|8|4	0| 0| 0
P33908	MAN1A1	0	0	0	0	0|0|0	0| 0| 0	0|0|0	0| 0| 0
P33991	MCM4	0	0	0	0	0|0|0	0| 0| 0	2|0|0	0.31| 0| 0
P33992	MCM5	0	0	0	0	6|0|2	0.97| 0| 0.84	5|6|0	0.95| 0.97| 0
P33993	MCM7	0	0	0	0	5|0|3	0.99| 0| 0.95	7|5|0	0.98| 0.99| 0
P34741	SDC2	0	0	0	0	10|9|0	0.98| 0.95| 0	4|5|0	0.85| 0.96| 0
P34897	SHMT2	0	0	3	0.96	2|0|0	0.93| 0| 0	0|4|0	0| 0.98| 0
P34932	HSPA4	0	0	11	1	0|0|11	0| 0| 1	0|0|4	0| 0| 0.99
P35052	GPC1	12	8	0	0	14|12|0	0| 0| 0	13|20|3	0| 0| 0
P35221	CTNNA1	0	2	9	0.79	7|5|21	0.57| 0.63| 0.98	30|18|16	0.99| 0.98| 0.98
P35222	CTNNB1	0	0	0	0	0|0|3	0| 0| 0.77	15|14|0	0.98| 0.99| 0
P35232	PHB	4	6	10	0.02	5|3|9	0| 0| 0	5|5|11	0| 0| 0.05
P35237	SERPINB6	0	0	9	1	0|0|8	0| 0| 1	0|6|6	0| 0.99| 1
P35240	NF2	0	0	0	0	0|0|0	0| 0| 0	0|0|0	0| 0| 0
P35249	RFC4	0	0	0	0	0|0|0	0| 0| 0	0|0|0	0| 0| 0
P35250	RFC2	0	0	0	0	0|0|0	0| 0| 0	0|0|2	0| 0| 0.73
P35268	RPL22	8	11	7	0	9|17|10	0| 0| 0	15|16|10	0| 0| 0
P35269	GTF2F1	0	0	0	0	0|0|0	0| 0| 0	0|0|0	0| 0| 0
P35318	ADM	0	0	0	0	0|0|0	0| 0| 0	0|2|0	0| 0.82| 0
P35354	PTGS2	0	0	0	0	0|0|0	0| 0| 0	0|0|0	0| 0| 0
P35555	FBN1	0	0	0	0	0|3|0	0| 0.84| 0	0|4|5	0| 0.82| 0.87
P35556	FBN2	0	0	0	0	0|0|0	0| 0| 0	0|2|0	0| 0.07| 0
P35579	MYH9	218	204	293	0	288|173|243	0| 0| 0	386|219|299	0| 0| 0
P35606	COPB2	4	5	25	0.81	3|4|26	0| 0| 0.62	18|16|17	0.1| 0.31| 0.51
P35611	ADD1	0	0	4	0.99	0|0|3	0| 0| 0.97	0|2|3	0| 0.89| 0.98
P35625	TIMP3	0	0	2	0.83	0|0|3	0| 0| 0.88	0|0|2	0| 0| 0.83
P35637	FUS	3	0	6	0.42	9|4|4	0.69| 0.38| 0.09	4|6|9	0.04| 0.33| 0.69
P35658	NUP214	13	28	32	0	25|8|65	0| 0| 0.17	60|17|49	0.01| 0| 0.13
P35659	DEK	6	7	0	0	8|11|0	0| 0| 0	0|6|0	0| 0| 0
P35670	ATP7B	0	0	0	0	0|0|0	0| 0| 0	0|0|0	0| 0| 0
P35754	GLRX	0	0	0	0	0|0|0	0| 0| 0	4|0|0	0.86| 0| 0
P35998	PSMC2	0	0	11	1	2|3|5	0.69| 0.98| 0.99	13|9|4	1| 1| 0.99
P36313	RL1	0	0	0	0	0|0|3	0| 0| 0.9	3|0|0	0.89| 0| 0
P36404	ARL2	0	0	0	0	0|0|0	0| 0| 0	0|0|0	0| 0| 0
P36542	ATP5C1	3	2	7	0.32	2|0|7	0| 0| 0.17	6|4|4	0.03| 0.01| 0.03
P36578	RPL4	37	41	68	0	96|82|89	0.03| 0.02| 0	201|155|89	0.06| 0.14| 0.01
P36776	LONP1	0	2	3	0.24	0|0|5	0| 0| 0.34	0|2|5	0| 0.09| 0.51
P36871	PGM1	0	0	3	0.86	0|0|0	0| 0| 0	0|0|2	0| 0| 0.75
P36915	GNL1	0	0	3	0.98	3|7|0	0.98| 0.98| 0	0|6|2	0| 0.99| 0.91
P36957	DLST	0	3	4	0.2	4|0|2	0.2| 0| 0.01	4|2|2	0.05| 0.01| 0.03
P36969	GPX4	0	0	0	0	0|0|0	0| 0| 0	0|2|5	0| 0.84| 0.93
P37108	SRP14	0	0	0	0	0|0|0	0| 0| 0	3|3|0	0.88| 0.89| 0
P37198	NUP62	0	0	4	0.99	3|0|10	0.98| 0| 1	20|3|4	1| 0.97| 0.99
P37268	FDFT1	0	0	0	0	0|0|0	0| 0| 0	0|0|0	0| 0| 0
P37802	TAGLN2	0	0	11	1	0|3|12	0| 0.98| 1	6|6|9	0.97| 0.99| 1
P37837	TALDO1	0	0	0	0	0|0|0	0| 0| 0	2|0|0	0.65| 0| 0
P38117	ETFB	0	0	0	0	0|0|5	0| 0| 0.89	0|0|0	0| 0| 0
P38159	RBMX	39	34	40	0	27|25|36	0| 0| 0	66|45|28	0| 0| 0
P38432	COIL	0	0	3	0.99	13|3|7	1| 0.99| 1	10|10|3	1| 1| 0.98
P38606	ATP6V1A	0	0	5	0.96	0|0|7	0| 0| 0.97	0|6|0	0| 0.96| 0
P38646	HSPA9	0	0	31	1	8|6|30	1| 1| 1	13|30|23	1| 1| 1
P38919	EIF4A3	14	22	27	0	35|20|33	0.01| 0| 0	77|45|23	0.53| 0.39| 0
P38935	IGHMBP2	0	0	0	0	0|0|0	0| 0| 0	0|0|0	0| 0| 0
P39019	RPS19	21	21	22	0	28|24|22	0| 0| 0	28|31|24	0| 0| 0
P39023	RPL3	63	56	56	0	128|126|106	0.01| 0.17| 0	206|187|95	0.05| 0.27| 0
P39059	COL15A1	0	0	0	0	7|4|3	1| 1| 0.99	0|5|3	0| 1| 0.99
P39060	COL18A1	0	4	2	0	21|15|6	0.95| 0.96| 0.04	19|17|5	0.62| 0.81| 0.1
P39656	DDOST	5	3	8	0.03	3|2|7	0| 0| 0	8|4|8	0| 0| 0.03
P39748	FEN1	0	0	0	0	0|0|0	0| 0| 0	3|0|0	0.76| 0| 0
P40121	CAPG	0	0	9	1	0|0|9	0| 0| 1	0|2|4	0| 0.78| 0.99
P40222	TXLNA	0	0	0	0	0|0|0	0| 0| 0	0|0|0	0| 0| 0
P40227	CCT6A	11	5	21	0.16	11|0|19	0| 0| 0.01	17|12|9	0| 0| 0
P40261	NNMT	0	0	0	0	0|0|3	0| 0| 0.84	0|0|0	0| 0| 0
P40429	RPL13A	20	24	23	0	28|52|27	0| 0.2| 0	36|34|28	0| 0| 0
P40616	ARL1	0	0	3	0.95	0|0|3	0| 0| 0.95	0|4|0	0| 0.97| 0
P40763	STAT3	0	0	2	0.91	0|0|0	0| 0| 0	0|0|0	0| 0| 0
P40925	MDH1	0	0	6	0.99	0|0|7	0| 0| 0.99	0|5|3	0| 0.99| 0.98
P40926	MDH2	0	0	14	1	0|0|9	0| 0| 1	7|0|8	0.99| 0| 1
P40938	RFC3	0	0	0	0	0|0|0	0| 0| 0	0|0|0	0| 0| 0
P40939	HADHA	0	3	23	1	9|7|32	0.64| 0.76| 1	12|20|18	0.4| 0.99| 0.99
P41091	EIF2S3	0	0	5	1	10|4|5	1| 0.99| 0.99	10|3|4	1| 0.97| 0.99
P41223	BUD31	0	0	0	0	0|0|2	0| 0| 0.78	0|0|0	0| 0| 0
P41226	UBA7	0	0	0	0	0|0|2	0| 0| 0.52	0|0|0	0| 0| 0
P41240	CSK	0	0	0	0	0|0|0	0| 0| 0	0|0|0	0| 0| 0
P41250	GARS	0	0	9	1	5|0|14	1| 0| 1	7|7|3	1| 1| 0.98
P41252	IARS	3	6	12	0.16	0|7|10	0| 0| 0	8|10|8	0| 0.02| 0
P41743	PRKCI	0	0	2	0.92	0|0|0	0| 0| 0	0|0|0	0| 0| 0
P42025	ACTR1B	0	0	4	0.98	0|0|0	0| 0| 0	0|2|0	0| 0.91| 0
P42166	TMPO	3	10	8	0	31|0|30	0.69| 0| 0.47	68|12|23	0.82| 0| 0.5
P42212	GFP	941	973	478	0	1013|1074|504	0.9| 0.99| 0	415|738|907	0| 0.04| 0.68
P42224	STAT1	0	0	25	1	0|2|38	0| 0.05| 1	0|9|20	0| 0.98| 1
P42285	SKIV2L2	8	10	7	0	8|3|10	0| 0| 0	18|9|9	0| 0| 0
P42345	MTOR	0	0	0	0	0|0|0	0| 0| 0	0|0|0	0| 0| 0
P42356	PI4KA	0	0	0	0	0|0|4	0| 0| 0.37	0|0|0	0| 0| 0
P42357	HAL	0	0	3	0.98	0|0|0	0| 0| 0	17|0|0	1| 0| 0
P42566	EPS15	0	0	3	0.98	0|0|0	0| 0| 0	0|0|0	0| 0| 0
P42677	RPS27	0	5	4	0.04	4|7|8	0.03| 0.83| 0.35	15|12|7	0.72| 0.86| 0.49
P42694	HELZ	0	0	0	0	0|5|4	0| 0.96| 0.93	3|5|0	0.85| 0.95| 0
P42696	RBM34	7	9	9	0	34|13|5	0.56| 0| 0	34|23|10	0.13| 0.14| 0
P42704	LRPPRC	0	3	3	0.1	4|0|8	0.2| 0| 0.42	4|5|2	0.06| 0.26| 0.03
P42765	ACAA2	0	0	5	0.99	0|0|0	0| 0| 0	0|0|2	0| 0| 0.94
P42766	RPL35	0	5	8	0.4	9|7|8	0.48| 0.62| 0.21	16|11|6	0.53| 0.56| 0.19
P43034	PAFAH1B1	0	0	2	0.9	0|0|1	0| 0| 0	0|3|0	0| 0.95| 0
P43235	CTSK	4	3	9	0.21	13|13|15	0.46| 0.71| 0.36	12|16|12	0.08| 0.51| 0.41
P43304	GPD2	0	0	0	0	0|0|0	0| 0| 0	0|0|0	0| 0| 0
P43307	SSR1	4	3	3	0	0|0|0	0| 0| 0	0|0|4	0| 0| 0
P43351	RAD52	0	0	0	0	0|2|0	0| 0.79| 0	0|0|0	0| 0| 0
P43487	RANBP1	0	0	3	0.94	0|0|3	0| 0| 0.95	3|2|2	0.94| 0.92| 0.9
P43490	NAMPT	0	0	22	1	0|0|28	0| 0| 1	0|5|15	0| 0.97| 1
P43686	PSMC4	0	0	8	1	7|2|6	1| 0.95| 1	11|3|4	1| 0.98| 0.99
P43897	TSFM	0	0	0	0	0|0|3	0| 0| 0.82	0|0|0	0| 0| 0
P45877	PPIC	0	0	0	0	0|0|0	0| 0| 0	0|0|0	0| 0| 0
P45880	VDAC2	4	4	9	0.09	4|2|5	0| 0| 0	8|10|12	0| 0.11| 0.3
P45973	CBX5	8	8	4	0	23|9|15	0.65| 0| 0	30|10|8	0.36| 0| 0
P45974	USP5	0	0	9	1	0|0|12	0| 0| 1	4|4|5	0.97| 0.99| 1
P46013	MKI67	5	7	0	0	25|10|6	0.54| 0| 0	69|17|0	0.86| 0.15| 0
P46060	RANGAP1	16	6	26	0.05	25|0|54	0.02| 0| 0.36	66|17|30	0.3| 0| 0.17
P46063	RECQL	0	0	4	0.99	0|0|3	0| 0| 0.98	2|2|4	0.86| 0.94| 0.99
P46087	NOP2	42	41	36	0	70|35|45	0| 0| 0	78|70|39	0| 0| 0
P46100	ATRX	0	0	0	0	5|16|4	1| 1| 0.99	11|8|4	1| 1| 1
P46108	CRK	0	0	0	0	0|0|2	0| 0| 0.77	0|0|0	0| 0| 0
P46109	CRKL	0	0	0	0	0|0|2	0| 0| 0.75	0|0|3	0| 0| 0.86
P46459	NSF	0	0	6	1	0|0|10	0| 0| 1	4|7|3	0.97| 1| 0.98
P46734	MAP2K3	0	0	2	0.89	0|0|4	0| 0| 0.97	3|0|2	0.94| 0| 0.9
P46776	RPL27A	4	4	7	0.01	10|5|6	0.2| 0| 0	12|13|10	0.04| 0.37| 0.23
P46777	RPL5	52	65	72	0	86|95|115	0| 0| 0	110|129|109	0| 0.02| 0
P46778	RPL21	53	34	35	0	65|95|53	0| 0.62| 0	79|77|47	0| 0| 0
P46779	RPL28	12	12	19	0	21|20|21	0| 0| 0	32|29|23	0| 0.02| 0
P46781	RPS9	11	16	20	0	28|23|20	0.03| 0| 0	52|32|27	0.16| 0.11| 0.01
P46782	RPS5	28	20	23	0	29|46|33	0| 0| 0	40|45|25	0| 0| 0
P46783	RPS10	14	11	14	0	32|22|14	0.12| 0.01| 0	29|32|15	0| 0.11| 0
P46821	MAP1B	23	26	74	0.38	33|29|107	0| 0| 0.44	50|50|81	0| 0| 0.46
P46934	NEDD4	0	0	3	0.99	0|0|2	0| 0| 0.9	2|0|3	0.78| 0| 0.99
P46939	UTRN	25	29	53	0	36|20|79	0| 0| 0.12	81|59|61	0.01| 0| 0.03
P46940	IQGAP1	26	22	79	0.31	28|29|100	0| 0| 0.28	87|78|58	0.03| 0.23| 0.09
P46977	STT3A	0	0	4	0.97	0|0|2	0| 0| 0.92	2|2|4	0.88| 0.94| 0.97
P47712	PLA2G4A	0	0	0	0	0|0|0	0| 0| 0	0|0|0	0| 0| 0
P47755	CAPZA2	3	3	9	0.35	1|2|12	0| 0| 0.35	8|4|12	0.04| 0| 0.56
P47756	CAPZB	0	6	17	0.75	15|2|20	0.67| 0| 0.69	31|12|16	0.78| 0.46| 0.73
P47897	QARS	0	2	8	0.76	6|4|10	0.59| 0.59| 0.73	18|9|7	0.88| 0.75| 0.7
P47914	RPL29	0	9	8	0	14|13|9	0.51| 0.83| 0.01	11|12|8	0.01| 0.21| 0.01
P47929	LGALS7	0	2	3	0.35	0|0|0	0| 0| 0	4|2|0	0.25| 0.15| 0
P48047	ATP5O	0	0	3	0.96	0|0|2	0| 0| 0.91	2|0|4	0.86| 0| 0.98
P48059	LIMS1	0	0	0	0	0|0|0	0| 0| 0	2|0|0	0.64| 0| 0
P48147	PREP	0	0	4	0.99	0|0|3	0| 0| 0.98	0|0|0	0| 0| 0
P48163	ME1	0	0	0	0	0|0|0	0| 0| 0	2|0|0	0.43| 0| 0
P48307	TFPI2	0	0	0	0	0|0|0	0| 0| 0	0|0|0	0| 0| 0
P48426	PIP4K2A	0	0	0	0	0|3|2	0| 0.92| 0.89	5|3|0	0.97| 0.95| 0
P48444	ARCN1	0	0	10	1	3|0|10	0.98| 0| 1	3|8|3	0.87| 1| 0.97
P48449	LSS	0	0	4	0.84	0|0|0	0| 0| 0	0|0|0	0| 0| 0
P48634	PRRC2A	0	2	3	0.14	0|5|2	0| 0.64| 0.01	0|4|0	0| 0.17| 0
P48643	CCT5	0	0	6	1	4|0|8	1| 0| 1	4|5|3	0.98| 1| 0.99
P48681	NES	163	156	166	0	200|59|325	0| 0| 0	404|159|238	0| 0| 0
P48729	CSNK1A1	0	0	0	0	0|0|2	0| 0| 0.7	0|0|0	0| 0| 0
P48735	IDH2	0	0	2	0.73	0|0|0	0| 0| 0	0|0|0	0| 0| 0
P48739	PITPNB	0	0	2	0.82	0|0|2	0| 0| 0.8	0|0|0	0| 0| 0
P49006	MARCKSL1	0	0	0	0	0|0|0	0| 0| 0	0|0|0	0| 0| 0
P49023	PXN	0	0	2	0.95	0|0|3	0| 0| 0.96	0|2|2	0| 0.94| 0.94
P49189	ALDH9A1	0	0	0	0	0|0|0	0| 0| 0	8|0|0	0.89| 0| 0
P49207	RPL34	4	3	5	0	8|7|5	0.17| 0.21| 0	12|10|5	0.11| 0.31| 0
P49257	LMAN1	0	0	0	0	0|0|2	0| 0| 0.8	0|4|0	0| 0.93| 0
P49327	FASN	5	7	54	0.99	16|26|48	0.1| 0.85| 0.78	57|47|53	0.71| 0.89| 0.99
P49368	CCT3	0	0	3	0.98	3|3|9	0.97| 0.99| 1	6|7|4	0.99| 1| 0.99
P49406	MRPL19	0	0	0	0	0|0|0	0| 0| 0	0|0|0	0| 0| 0
P49411	TUFM	0	3	9	0.74	6|3|8	0.44| 0.22| 0.44	11|6|7	0.49| 0.37| 0.57
P49454	CENPF	0	0	0	0	0|0|0	0| 0| 0	0|0|2	0| 0| 0.08
P49588	AARS	0	0	14	1	0|0|16	0| 0| 1	0|6|6	0| 0.95| 0.99
P49589	CARS	0	0	3	0.98	0|0|0	0| 0| 0	0|2|0	0| 0.93| 0
P49591	SARS	0	0	0	0	0|0|0	0| 0| 0	0|0|0	0| 0| 0
P49711	CTCF	0	0	0	0	10|7|7	1| 1| 1	19|8|7	1| 1| 1
P49720	PSMB3	2	0	7	0.82	3|2|4	0.34| 0.31| 0.35	9|3|4	0.68| 0.26| 0.5
P49721	PSMB2	0	0	3	0.97	0|0|4	0| 0| 0.97	8|3|2	0.99| 0.97| 0.92
P49748	ACADVL	276	241	172	0	224|261|108	0| 0| 0	125|168|133	0| 0| 0
P49750	YLPM1	5	9	8	0	10|17|14	0| 0.34| 0	20|14|12	0| 0| 0
P49755	TMED10	0	0	0	0	0|0|0	0| 0| 0	0|0|0	0| 0| 0
P49756	RBM25	17	17	14	0	10|14|17	0| 0| 0	25|20|15	0| 0| 0
P49770	EIF2B2	0	0	0	0	0|0|3	0| 0| 0.89	0|0|0	0| 0| 0
P49790	NUP153	30	36	45	0	54|4|98	0| 0| 0.04	84|27|58	0| 0| 0
P49792	RANBP2	48	43	75	0	57|7|144	0| 0| 0.1	152|43|115	0.01| 0| 0.15
P49795	RGS19	0	0	0	0	0|0|0	0| 0| 0	0|0|0	0| 0| 0
P49841	GSK3B	0	0	0	0	0|0|0	0| 0| 0	3|0|0	0.75| 0| 0
P49848	TAF6	0	0	0	0	0|0|0	0| 0| 0	0|0|0	0| 0| 0
P49862	KLK7	0	0	0	0	0|0|0	0| 0| 0	3|0|0	0.83| 0| 0
P49908	SEPP1	0	0	0	0	0|0|0	0| 0| 0	0|2|0	0| 0.73| 0
P49915	GMPS	0	0	0	0	0|0|2	0| 0| 0.61	2|0|0	0.55| 0| 0
P49916	LIG3	0	0	0	0	0|0|0	0| 0| 0	2|0|0	0.23| 0| 0
P49959	MRE11A	0	0	0	0	0|0|0	0| 0| 0	0|0|0	0| 0| 0
P50213	IDH3A	0	0	2	0.93	0|0|6	0| 0| 0.98	4|2|2	0.98| 0.94| 0.94
P50281	MMP14	0	0	0	0	0|0|0	0| 0| 0	0|0|0	0| 0| 0
P50395	GDI2	0	0	13	1	0|3|8	0| 0.99| 1	8|3|13	0.99| 0.97| 1
P50402	EMD	13	20	26	0	17|7|35	0| 0| 0.01	27|16|36	0| 0| 0.12
P50416	CPT1A	0	0	2	0.91	0|0|2	0| 0| 0.9	0|0|0	0| 0| 0
P50452	SERPINB8	0	0	1	0.64	0|0|0	0| 0| 0	4|0|0	0.95| 0| 0
P50454	SERPINH1	18	8	26	0	20|6|26	0| 0| 0	42|27|20	0.05| 0| 0
P50479	PDLIM4	0	0	4	0.94	0|0|4	0| 0| 0.95	0|2|3	0| 0.87| 0.93
P50552	VASP	0	0	0	0	4|0|0	0.95| 0| 0	8|0|0	0.96| 0| 0
P50570	DNM2	0	0	3	0.99	0|0|4	0| 0| 0.99	2|2|0	0.51| 0.79| 0
P50914	RPL14	30	28	23	0	62|66|29	0| 0.26| 0	68|60|35	0| 0| 0
P50990	CCT8	3	6	18	0.62	8|4|12	0.01| 0| 0.12	12|15|9	0.02| 0.4| 0.05
P50991	CCT4	3	8	10	0.01	2|4|13	0| 0| 0.04	3|12|4	0| 0.03| 0
P50995	ANXA11	0	0	0	0	0|0|0	0| 0| 0	0|0|0	0| 0| 0
P51114	FXR1	0	0	6	1	3|6|5	0.99| 1| 0.99	10|9|7	1| 1| 1
P51116	FXR2	0	0	4	0.99	2|2|0	0.96| 0.97| 0	4|4|5	0.99| 0.99| 1
P51148	RAB5C	4	6	10	0.01	7|5|13	0| 0| 0.05	10|7|9	0| 0| 0.01
P51149	RAB7A	0	0	6	1	4|7|8	0.98| 1| 1	4|5|6	0.95| 0.99| 1
P51153	RAB13	0	0	4	0.98	1|0|6	0.44| 0| 0.99	7|0|3	0.99| 0| 0.97
P51398	DAP3	0	0	0	0	8|2|4	0.99| 0.94| 0.98	9|0|2	0.99| 0| 0.89
P51452	DUSP3	0	0	0	0	0|0|0	0| 0| 0	0|0|0	0| 0| 0
P51532	SMARCA4	0	0	0	0	0|4|0	0| 0.86| 0	3|0|0	0.55| 0| 0
P51570	GALK1	0	0	0	0	0|0|2	0| 0| 0.8	0|0|2	0| 0| 0.83
P51571	SSR4	4	0	4	0.14	2|0|3	0| 0| 0.02	5|0|2	0.09| 0| 0.01
P51608	MECP2	0	0	2	0.94	0|3|0	0| 0.95| 0	0|3|2	0| 0.97| 0.93
P51610	HCFC1	0	0	0	0	0|0|0	0| 0| 0	0|0|0	0| 0| 0
P51636	CAV2	0	0	0	0	0|0|0	0| 0| 0	3|0|0	0.83| 0| 0
P51648	ALDH3A2	0	0	0	0	0|0|0	0| 0| 0	0|0|0	0| 0| 0
P51659	HSD17B4	0	0	18	1	0|0|10	0| 0| 1	3|14|8	0.37| 1| 1
P51665	PSMD7	0	2	2	0.12	0|0|6	0| 0| 0.47	4|0|0	0.17| 0| 0
P51809	VAMP7	0	0	0	0	0|0|0	0| 0| 0	0|0|0	0| 0| 0
P51812	RPS6KA3	0	0	2	0.9	0|0|0	0| 0| 0	0|0|0	0| 0| 0
P51911	CNN1	0	0	0	0	0|0|0	0| 0| 0	0|0|0	0| 0| 0
P51991	HNRNPA3	5	6	14	0.14	10|5|16	0| 0| 0.08	20|9|10	0.06| 0| 0
P52209	PGD	0	0	5	0.99	0|0|0	0| 0| 0	2|3|2	0.87| 0.97| 0.94
P52272	HNRNPM	106	109	182	0	181|148|209	0| 0| 0	237|163|130	0| 0| 0
P52292	KPNA2	9	9	12	0	26|7|10	0.2| 0| 0	50|9|7	0.25| 0| 0
P52294	KPNA1	0	4	7	0.4	10|6|10	0.67| 0.59| 0.46	12|9|8	0.38| 0.48| 0.52
P52434	POLR2H	0	0	0	0	2|0|3	0.85| 0| 0.88	5|0|0	0.92| 0| 0
P52597	HNRNPF	18	22	29	0	32|20|25	0| 0| 0	39|35|20	0| 0| 0
P52630	STAT2	0	0	3	0.99	0|0|3	0| 0| 0.98	0|2|2	0| 0.91| 0.95
P52756	RBM5	0	0	0	0	0|0|0	0| 0| 0	0|0|0	0| 0| 0
P52788	SMS	0	0	0	0	0|0|4	0| 0| 0.85	0|0|0	0| 0| 0
P52815	MRPL12	3	0	2	0.05	3|4|0	0.17| 0.55| 0	2|2|0	0.01| 0.03| 0
P52907	CAPZA1	6	6	19	0.26	10|8|22	0| 0| 0.15	31|10|17	0.2| 0| 0.18
P52926	HMGA2	0	0	3	0.84	0|0|0	0| 0| 0	0|0|0	0| 0| 0
P52948	NUP98	17	19	37	0	17|0|54	0| 0| 0.16	96|18|40	0.38| 0| 0.07
P53004	BLVRA	0	0	3	0.94	0|0|3	0| 0| 0.96	0|0|2	0| 0| 0.94
P53007	SLC25A1	3	6	2	0	6|3|4	0| 0| 0	6|6|7	0| 0| 0
P53350	PLK1	0	0	0	0	2|0|0	0.71| 0| 0	4|0|0	0.81| 0| 0
P53396	ACLY	3	6	31	0.91	5|9|31	0| 0.05| 0.7	17|18|17	0.03| 0.34| 0.43
P53582	METAP1	0	0	0	0	0|0|0	0| 0| 0	2|0|0	0.58| 0| 0
P53597	SUCLG1	0	0	0	0	0|0|2	0| 0| 0.67	0|0|0	0| 0| 0
P53602	MVD	0	0	0	0	0|0|0	0| 0| 0	0|0|0	0| 0| 0
P53618	COPB1	0	0	16	1	0|0|22	0| 0| 1	7|10|15	0.98| 1| 1
P53621	COPA	5	10	44	0.87	11|10|55	0| 0| 0.83	21|28|41	0| 0.43| 0.83
P53814	SMTN	2	4	5	0.01	0|0|9	0| 0| 0.1	14|0|2	0.19| 0| 0
P53992	SEC24C	0	0	2	0.88	0|0|0	0| 0| 0	0|0|0	0| 0| 0
P53999	SUB1	4	4	4	0	0|0|0	0| 0| 0	0|4|7	0| 0| 0.01
P54105	CLNS1A	0	0	0	0	0|0|0	0| 0| 0	0|0|0	0| 0| 0
P54132	BLM	0	0	0	0	0|0|0	0| 0| 0	0|0|0	0| 0| 0
P54136	RARS	0	2	8	0.78	5|13|13	0.49| 1| 0.88	11|10|8	0.65| 0.83| 0.78
P54198	HIRA	0	0	0	0	0|0|0	0| 0| 0	0|0|0	0| 0| 0
P54289	CACNA2D1	0	2	0	0	0|0|0	0| 0| 0	0|0|0	0| 0| 0
P54577	YARS	0	0	0	0	0|0|0	0| 0| 0	0|0|0	0| 0| 0
P54578	USP14	0	0	3	0.97	0|0|7	0| 0| 0.99	0|0|0	0| 0| 0
P54619	PRKAG1	0	0	0	0	0|0|0	0| 0| 0	0|0|0	0| 0| 0
P54652	HSPA2	6	6	16	0.25	11|10|26	0| 0| 0.41	22|18|16	0.11| 0.24| 0.27
P54821	PRRX1	0	0	0	0	0|0|0	0| 0| 0	0|0|0	0| 0| 0
P54886	ALDH18A1	0	0	6	0.99	4|0|4	0.99| 0| 0.99	7|7|4	1| 1| 1
P54920	NAPA	0	0	6	1	0|0|17	0| 0| 1	0|2|0	0| 0.44| 0
P55010	EIF5	0	0	0	0	0|0|2	0| 0| 0.74	0|0|0	0| 0| 0
P55036	PSMD4	0	0	2	0.92	0|0|0	0| 0| 0	0|0|0	0| 0| 0
P55039	DRG2	0	0	0	0	0|0|4	0| 0| 0.86	0|0|0	0| 0| 0
P55042	RRAD	0	0	0	0	0|0|0	0| 0| 0	0|0|0	0| 0| 0
P55060	CSE1L	0	2	5	0.48	0|0|10	0| 0| 0.72	5|0|2	0.2| 0| 0.1
P55072	VCP	8	18	56	0.47	22|15|51	0| 0| 0.23	37|20|43	0| 0| 0.3
P55081	MFAP1	0	4	4	0.07	6|0|3	0.27| 0| 0.01	3|6|2	0| 0.2| 0
P55084	HADHB	3	7	10	0.02	6|2|6	0| 0| 0	8|7|6	0| 0| 0
P55196	MLLT4	0	0	0	0	0|0|0	0| 0| 0	0|0|0	0| 0| 0
P55201	BRPF1	0	0	0	0	0|0|0	0| 0| 0	2|0|0	0.19| 0| 0
P55209	NAP1L1	2	5	5	0	6|7|7	0.01| 0.18| 0.02	8|18|8	0| 0.67| 0.15
P55265	ADAR	2	4	6	0.04	2|4|10	0| 0| 0.16	12|6|8	0.12| 0.02| 0.19
P55268	LAMB2	0	0	0	0	0|0|0	0| 0| 0	0|0|0	0| 0| 0
P55287	CDH11	0	0	0	0	0|0|0	0| 0| 0	0|0|0	0| 0| 0
P55735	SEC13	0	4	10	0.73	13|2|14	0.89| 0.01| 0.77	17|7|10	0.72| 0.37| 0.74
P55769	NHP2L1	4	6	6	0	7|7|8	0| 0| 0	19|7|6	0.35| 0| 0
P55786	NPEPPS	0	0	7	1	0|0|3	0| 0| 0.87	8|0|0	1| 0| 0
P55795	HNRNPH2	19	16	31	0	37|20|16	0.05| 0| 0	34|36|30	0| 0.01| 0
P55884	EIF3B	4	3	14	0.51	6|11|12	0.01| 0.64| 0.17	19|15|6	0.29| 0.44| 0.01
P56134	ATP5J2	0	0	0	0	0|0|0	0| 0| 0	0|0|1	0| 0| 0
P56182	RRP1	0	3	2	0.01	17|0|7	0.98| 0| 0.3	25|5|0	0.95| 0.17| 0
P56192	MARS	0	0	4	0.99	0|0|3	0| 0| 0.97	4|4|0	0.98| 0.99| 0
P56537	EIF6	13	12	11	0	27|30|18	0.14| 0.65| 0	37|16|13	0.19| 0| 0
P57088	TMEM33	0	2	0	0	0|0|0	0| 0| 0	2|0|2	0.04| 0| 0.11
P57678	GEMIN4	0	0	0	0	0|0|0	0| 0| 0	0|0|0	0| 0| 0
P57740	NUP107	14	16	28	0	32|0|50	0| 0| 0.13	75|16|32	0.22| 0| 0
P58546	MTPN	0	0	0	0	0|0|0	0| 0| 0	0|0|0	0| 0| 0
P59998	ARPC4	2	5	5	0	2|2|6	0| 0| 0	7|3|0	0| 0| 0
P60059	SEC61G	0	0	0	0	0|0|2	0| 0| 0.83	2|3|0	0.84| 0.85| 0
P60174	TPI1	0	0	12	1	0|0|16	0| 0| 1	7|5|10	0.98| 0.99| 1
P60228	EIF3E	0	4	13	0.85	10|2|5	0.68| 0.01| 0.07	11|11|7	0.33| 0.67| 0.43
P60468	SEC61B	0	0	4	0.9	0|3|0	0| 0.84| 0	0|2|0	0| 0.84| 0
P60510	PPP4C	0	0	0	0	0|0|0	0| 0| 0	0|0|0	0| 0| 0
P60520	GABARAPL2	0	0	0	0	0|0|0	0| 0| 0	0|0|0	0| 0| 0
P60660	MYL6	13	10	11	0	15|6|14	0| 0| 0	23|14|16	0| 0| 0
P60842	EIF4A1	7	7	25	0.32	15|6|24	0.01| 0| 0.15	39|22|9	0.26| 0.18| 0
P60866	RPS20	9	8	11	0	16|14|10	0.01| 0.01| 0	16|12|15	0| 0| 0
P60891	PRPS1	0	0	0	0	0|0|0	0| 0| 0	4|0|2	0.92| 0| 0.88
P60900	PSMA6	0	0	4	0.98	0|0|2	0| 0| 0.94	5|2|2	0.98| 0.94| 0.94
P60953	CDC42	0	0	4	0.98	4|0|8	0.98| 0| 1	7|3|5	0.99| 0.97| 0.99
P60981	DSTN	0	0	3	0.93	0|0|3	0| 0| 0.95	0|0|4	0| 0| 0.96
P61009	SPCS3	0	0	2	0.91	0|0|2	0| 0| 0.9	0|2|2	0| 0.9| 0.88
P61011	SRP54	0	0	0	0	2|0|0	0.84| 0| 0	3|0|0	0.87| 0| 0
P61019	RAB2A	0	0	6	1	0|0|6	0| 0| 0.99	3|4|5	0.95| 0.99| 0.99
P61020	RAB5B	0	0	4	0.98	0|0|5	0| 0| 0.99	3|0|3	0.94| 0| 0.98
P61026	RAB10	3	0	4	0.29	0|0|4	0| 0| 0.19	4|0|3	0.09| 0| 0.15
P61086	UBE2K	0	0	0	0	0|0|0	0| 0| 0	0|0|0	0| 0| 0
P61088	UBE2N	0	0	2	0.78	0|0|0	0| 0| 0	0|0|0	0| 0| 0
P61106	RAB14	4	0	7	0.51	2|1|6	0.01| 0| 0.23	6|3|4	0.1| 0.03| 0.14
P61158	ACTR3	2	3	16	0.86	11|5|15	0.64| 0.21| 0.66	27|10|13	0.86| 0.46| 0.77
P61160	ACTR2	6	4	16	0.35	9|0|19	0| 0| 0.27	17|9|13	0.06| 0| 0.21
P61163	ACTR1A	0	2	11	0.95	0|0|6	0| 0| 0.46	8|5|5	0.46| 0.44| 0.55
P61201	COPS2	0	0	0	0	0|0|0	0| 0| 0	0|0|0	0| 0| 0
P61204	ARF3	0	0	7	1	4|4|11	0.99| 1| 1	6|9|10	0.98| 1| 1
P61221	ABCE1	0	0	4	0.99	0|6|10	0| 0.99| 1	3|6|3	0.96| 1| 0.99
P61224	RAP1B	0	0	0	0	0|0|7	0| 0| 0.95	0|0|3	0| 0| 0.88
P61225	RAP2B	0	0	0	0	0|0|2	0| 0| 0.91	3|3|2	0.94| 0.95| 0.89
P61247	RPS3A	46	37	55	0	59|71|72	0| 0| 0	79|90|57	0| 0| 0
P61254	RPL26	19	23	13	0	43|33|33	0| 0| 0	51|52|30	0| 0.04| 0
P61289	PSME3	0	2	0	0	0|0|2	0| 0| 0.06	0|0|0	0| 0| 0
P61313	RPL15	12	10	13	0	13|27|15	0| 0.61| 0	36|22|22	0.31| 0.05| 0.1
P61326	MAGOH	5	6	5	0	7|4|8	0| 0| 0	8|4|5	0| 0| 0
P61353	RPL27	12	11	10	0	23|17|17	0| 0| 0	27|21|26	0| 0| 0.03
P61421	ATP6V0D1	2	2	4	0.08	0|0|7	0| 0| 0.25	2|4|3	0| 0.06| 0.02
P61513	RPL37A	7	4	8	0	6|16|16	0| 0.54| 0.37	13|19|11	0.06| 0.48| 0.13
P61586	RHOA	0	0	3	0.97	0|0|9	0| 0| 1	9|3|0	1| 0.98| 0
P61587	RND3	0	0	0	0	0|0|0	0| 0| 0	0|2|4	0| 0.86| 0.93
P61619	SEC61A1	0	3	7	0.56	2|4|8	0.03| 0.44| 0.47	7|7|5	0.22| 0.47| 0.36
P61626	LYZ	0	0	0	0	0|3|0	0| 0.83| 0	0|0|0	0| 0| 0
P61769	B2M	0	0	0	0	0|0|3	0| 0| 0.83	0|0|0	0| 0| 0
P61803	DAD1	0	0	0	0	0|0|0	0| 0| 0	0|0|0	0| 0| 0
P61923	COPZ1	0	0	4	0.98	0|0|6	0| 0| 0.99	3|4|0	0.95| 0.98| 0
P61956	SUMO2	0	0	13	1	20|21|23	1| 1| 1	14|5|5	1| 0.98| 0.98
P61960	UFM1	0	0	0	0	0|3|2	0| 0.83| 0.86	0|2|3	0| 0.87| 0.88
P61962	DCAF7	0	0	0	0	0|0|3	0| 0| 0.88	4|0|0	0.9| 0| 0
P61964	WDR5	0	2	3	0.25	0|0|3	0| 0| 0.15	0|0|0	0| 0| 0
P61978	HNRNPK	19	27	35	0	37|30|35	0| 0| 0	51|37|33	0| 0| 0
P61981	YWHAG	3	2	5	0.09	2|2|8	0| 0| 0.24	9|7|7	0.16| 0.24| 0.32
P62070	RRAS2	2	2	4	0.09	2|3|3	0| 0.05| 0.01	3|3|3	0| 0.02| 0.02
P62081	RPS7	17	17	23	0	29|33|53	0| 0.01| 0.04	78|40|26	0.05| 0.02| 0
P62140	PPP1CB	6	9	14	0	18|8|23	0.06| 0| 0.08	28|13|15	0.05| 0| 0
P62158	CALM1	0	0	4	0.99	2|0|10	0.93| 0| 1	6|4|5	0.98| 0.98| 0.99
P62191	PSMC1	2	3	4	0.01	7|3|4	0.29| 0.01| 0.01	8|2|2	0.07| 0| 0
P62195	PSMC5	0	3	7	0.57	3|2|4	0.08| 0.05| 0.11	5|2|4	0.08| 0.01| 0.21
P62241	RPS8	35	37	34	0	53|75|46	0| 0.18| 0	66|54|43	0| 0| 0
P62244	RPS15A	10	8	12	0	15|12|22	0| 0| 0.1	36|15|11	0.21| 0| 0
P62249	RPS16	14	17	21	0	27|22|23	0| 0| 0	29|19|23	0| 0| 0
P62258	YWHAE	4	7	11	0.02	4|5|24	0| 0| 0.35	19|18|7	0.05| 0.24| 0
P62263	RPS14	27	21	19	0	27|30|26	0| 0| 0	46|42|23	0| 0| 0
P62266	RPS23	8	10	9	0	25|17|14	0.34| 0.12| 0	35|19|6	0.27| 0.05| 0
P62269	RPS18	26	24	26	0	32|37|24	0| 0| 0	30|32|19	0| 0| 0
P62273	RPS29	4	0	3	0.04	7|4|4	0.78| 0.38| 0.09	6|4|3	0.18| 0.14| 0.05
P62277	RPS13	17	14	17	0	19|17|19	0| 0| 0	29|15|17	0| 0| 0
P62280	RPS11	11	13	21	0	20|20|16	0| 0| 0	21|26|20	0| 0.02| 0
P62304	SNRPE	4	3	0	0	3|2|4	0| 0| 0	3|3|3	0| 0| 0
P62306	SNRPF	3	3	0	0	3|0|3	0| 0| 0	4|4|3	0| 0| 0
P62308	SNRPG	2	0	0	0	2|2|2	0.19| 0.33| 0.16	3|2|2	0.21| 0.17| 0.22
P62310	LSM3	0	0	0	0	0|0|0	0| 0| 0	0|0|0	0| 0| 0
P62314	SNRPD1	5	4	5	0	14|0|4	0.7| 0| 0	15|10|4	0.2| 0.14| 0
P62316	SNRPD2	9	9	8	0	10|7|6	0| 0| 0	11|8|7	0| 0| 0
P62318	SNRPD3	0	5	0	0	5|2|4	0.09| 0| 0.01	6|9|7	0.05| 0.38| 0.32
P62328	TMSB4X	0	0	0	0	0|0|0	0| 0| 0	0|0|0	0| 0| 0
P62330	ARF6	0	0	4	0.98	4|0|6	0.98| 0| 0.99	9|4|2	1| 0.98| 0.91
P62333	PSMC6	2	2	7	0.45	5|0|8	0.18| 0| 0.32	14|2|5	0.56| 0| 0.2
P62424	RPL7A	35	40	34	0	65|49|52	0| 0| 0	98|94|49	0| 0.07| 0
P62487	POLR2G	0	0	0	0	0|0|0	0| 0| 0	5|0|0	0.91| 0| 0
P62495	ETF1	0	0	0	0	0|0|0	0| 0| 0	0|3|0	0| 0.83| 0
P62633	CNBP	0	0	0	0	0|0|0	0| 0| 0	0|0|0	0| 0| 0
P62701	RPS4X	68	66	50	0	83|106|69	0| 0| 0	112|131|63	0| 0| 0
P62714	PPP2CB	3	0	6	0.53	2|0|8	0.03| 0| 0.54	5|3|6	0.12| 0.08| 0.55
P62750	RPL23A	26	25	22	0	37|28|38	0| 0| 0	57|55|32	0| 0| 0
P62753	RPS6	26	24	40	0	38|41|51	0| 0| 0	68|60|46	0| 0| 0
P62805	HIST1H4A	98	86	68	0	159|60|160	0.59| 0| 0.33	259|106|103	0.66| 0| 0
P62820	RAB1A	0	2	22	1	1|5|24	0| 0.8| 1	11|13|20	0.66| 0.97| 1
P62826	RAN	8	7	9	0	7|6|10	0| 0| 0	12|7|6	0| 0| 0
P62829	RPL23	20	19	24	0	35|39|25	0| 0.04| 0	50|35|29	0| 0| 0
P62841	RPS15	24	19	41	0	34|28|44	0| 0| 0	63|54|43	0| 0.09| 0
P62847	RPS24	22	17	18	0	26|15|30	0| 0| 0	41|35|22	0| 0| 0
P62851	RPS25	14	12	8	0	19|13|10	0| 0| 0	23|14|14	0| 0| 0
P62854	RPS26	9	7	8	0	11|13|8	0| 0| 0	17|15|10	0| 0| 0
P62857	RPS28	8	7	5	0	10|3|6	0| 0| 0	8|8|7	0| 0| 0
P62861	FAU	0	3	0	0	0|2|2	0| 0.08| 0.02	3|0|0	0.05| 0| 0
P62873	GNB1	2	0	8	0.84	3|5|12	0.17| 0.79| 0.9	6|14|10	0.25| 0.98| 0.93
P62877	RBX1	0	0	0	0	0|0|0	0| 0| 0	0|0|0	0| 0| 0
P62888	RPL30	23	16	20	0	31|31|26	0| 0| 0	52|30|23	0.01| 0| 0
P62899	RPL31	13	21	12	0	31|15|23	0| 0| 0	42|26|22	0| 0| 0
P62906	RPL10A	28	24	24	0	48|81|40	0| 0.7| 0	77|45|39	0| 0| 0
P62910	RPL32	0	0	8	1	13|7|7	1| 1| 0.99	15|10|6	1| 1| 0.99
P62913	RPL11	21	23	13	0	25|42|14	0| 0| 0	41|34|18	0| 0| 0
P62917	RPL8	25	22	31	0	38|43|26	0| 0| 0	67|55|38	0| 0.01| 0
P62937	PPIA	4	3	15	0.65	4|0|26	0| 0| 0.9	13|10|13	0.09| 0.18| 0.51
P62942	FKBP1A	0	0	0	0	0|0|3	0| 0| 0.86	0|2|0	0| 0.79| 0
P62979	RPS27A	25	23	62	0.23	77|66|50	0.49| 0.83| 0	49|42|45	0| 0| 0
P62993	GRB2	3	3	0	0	3|0|6	0| 0| 0.01	6|3|2	0| 0| 0
P62995	TRA2B	19	14	33	0.04	19|11|53	0| 0| 0.41	25|16|35	0| 0| 0.14
P63000	RAC1	0	0	3	0.94	0|0|2	0| 0| 0.9	3|2|3	0.95| 0.91| 0.93
P63010	AP2B1	0	0	10	1	7|0|20	1| 0| 1	23|7|19	1| 1| 1
P63104	YWHAZ	7	7	20	0.4	7|11|22	0| 0| 0.18	20|21|15	0.02| 0.3| 0.04
P63151	PPP2R2A	0	0	3	0.98	3|0|3	0.99| 0| 0.97	5|4|4	0.98| 0.98| 0.99
P63165	SUMO1	0	0	11	1	10|10|18	1| 1| 1	10|4|4	1| 0.97| 0.98
P63167	DYNLL1	0	0	0	0	0|0|2	0| 0| 0.75	10|5|0	0.97| 0.96| 0
P63172	DYNLT1	0	0	0	0	0|0|2	0| 0| 0.79	0|0|2	0| 0| 0.78
P63173	RPL38	7	6	7	0	6|11|11	0| 0| 0	13|12|7	0| 0| 0
P63208	SKP1	0	0	0	0	0|0|3	0| 0| 0.94	3|2|3	0.94| 0.9| 0.93
P63220	RPS21	7	12	13	0	15|18|13	0| 0.01| 0	22|22|15	0| 0.01| 0
P63241	EIF5A	0	0	4	0.98	0|0|5	0| 0| 0.99	4|3|2	0.97| 0.98| 0.93
P63244	GNB2L1	16	22	36	0	34|67|66	0| 0.53| 0.38	61|71|36	0.2| 0.41| 0
P63261	ACTG1	233	211	429	0.33	292|195|656	0| 0| 0.64	662|401|552	0.62| 0| 0.65
P63279	UBE2I	0	0	0	0	0|0|2	0| 0| 0.79	7|0|0	0.94| 0| 0
P67809	YBX1	192	191	106	0	143|145|50	0| 0| 0	132|117|93	0| 0| 0
P67812	SEC11A	0	2	0	0	2|0|0	0.16| 0| 0	0|0|0	0| 0| 0
P67870	CSNK2B	2	3	5	0.08	5|2|7	0.07| 0| 0.14	15|5|3	0.42| 0.04| 0
P67936	TPM4	0	0	6	0.99	3|0|15	0.97| 0| 1	9|6|5	0.99| 1| 1
P68036	UBE2L3	0	0	0	0	0|0|2	0| 0| 0.8	0|0|0	0| 0| 0
P68400	CSNK2A1	7	4	4	0	10|4|12	0| 0| 0.01	22|6|4	0.14| 0| 0
P68402	PAFAH1B2	0	0	0	0	0|0|2	0| 0| 0.75	0|0|0	0| 0| 0
P68871	HBB	0	0	6	1	0|0|0	0| 0| 0	0|0|0	0| 0| 0
P69849	NOMO3	0	0	6	1	0|0|3	0| 0| 0.8	0|0|2	0| 0| 0.61
P69905	HBA1	8	5	7	0	6|0|4	0| 0| 0	20|9|12	0.25| 0| 0.04
P78316	NOP14	0	0	2	0.21	12|0|14	1| 0| 1	36|12|6	1| 1| 1
P78318	IGBP1	0	0	0	0	0|0|0	0| 0| 0	0|0|0	0| 0| 0
P78332	RBM6	4	3	16	0.54	3|4|11	0| 0| 0.11	3|2|11	0| 0| 0.28
P78344	EIF4G2	0	0	0	0	0|0|3	0| 0| 0.83	4|0|0	0.85| 0| 0
P78345	RPP38	0	0	0	0	0|0|0	0| 0| 0	2|0|0	0.68| 0| 0
P78346	RPP30	4	4	6	0	9|6|6	0.08| 0.01| 0	16|11|5	0.14| 0.16| 0
P78347	GTF2I	0	0	0	0	0|0|0	0| 0| 0	0|0|0	0| 0| 0
P78356	PIP4K2B	0	0	0	0	0|3|0	0| 0.9| 0	4|5|0	0.91| 0.94| 0
P78357	CNTNAP1	0	0	0	0	0|0|0	0| 0| 0	0|0|0	0| 0| 0
P78362	SRPK2	0	0	0	0	0|0|3	0| 0| 0.98	4|5|2	0.98| 0.99| 0.93
P78371	CCT2	6	8	15	0.01	16|4|24	0.06| 0| 0.18	20|12|11	0.01| 0| 0
P78406	RAE1	5	4	14	0.33	12|0|24	0.23| 0| 0.49	24|11|15	0.33| 0.1| 0.39
P78417	GSTO1	0	0	2	0.86	0|0|3	0| 0| 0.89	0|0|0	0| 0| 0
P78527	PRKDC	16	22	13	0	37|24|27	0| 0| 0	40|13|31	0| 0| 0
P78559	MAP1A	0	4	10	0.57	1|2|12	0| 0.01| 0.5	0|7|12	0| 0.26| 0.7
P80188	LCN2	0	0	0	0	0|0|0	0| 0| 0	0|0|0	0| 0| 0
P80217	IFI35	0	0	0	0	0|0|0	0| 0| 0	0|0|0	0| 0| 0
P80303	NUCB2	0	0	0	0	0|0|0	0| 0| 0	0|0|0	0| 0| 0
P80723	BASP1	0	0	0	0	0|0|0	0| 0| 0	0|3|0	0| 0.91| 0
P81605	DCD	9	13	4	0	0|11|4	0| 0| 0	0|5|0	0| 0| 0
P82094	TMF1	0	0	0	0	0|0|0	0| 0| 0	0|0|0	0| 0| 0
P82650	MRPS22	5	5	4	0	5|3|5	0| 0| 0	10|0|5	0| 0| 0
P82663	MRPS25	0	0	0	0	0|0|0	0| 0| 0	4|2|0	0.93| 0.88| 0
P82664	MRPS10	0	0	0	0	0|0|0	0| 0| 0	2|0|0	0.74| 0| 0
P82673	MRPS35	0	0	0	0	2|0|0	0.81| 0| 0	2|0|0	0.72| 0| 0
P82675	MRPS5	0	0	0	0	0|0|2	0| 0| 0.82	6|3|0	0.95| 0.91| 0
P82914	MRPS15	0	0	0	0	4|0|0	0.91| 0| 0	3|0|0	0.83| 0| 0
P82921	MRPS21	0	0	0	0	0|0|0	0| 0| 0	2|0|0	0.73| 0| 0
P82930	MRPS34	0	0	0	0	2|2|3	0.94| 0.91| 0.97	4|3|3	0.98| 0.97| 0.96
P82933	MRPS9	0	0	2	0.84	0|0|3	0| 0| 0.9	2|0|0	0.78| 0| 0
P82979	SARNP	0	4	3	0.03	0|3|0	0| 0.08| 0	2|6|3	0| 0.34| 0.04
P83731	RPL24	13	18	17	0	29|31|19	0| 0.01| 0	36|22|19	0| 0| 0
P83916	CBX1	5	5	4	0	13|5|9	0.24| 0| 0	15|5|6	0.04| 0| 0
P84022	SMAD3	0	0	1	0	0|0|0	0| 0| 0	0|2|2	0| 0.79| 0.81
P84090	ERH	5	5	7	0	11|5|7	0.28| 0| 0	11|7|10	0.02| 0| 0.13
P84095	RHOG	0	0	3	0.92	0|0|2	0| 0| 0.88	3|0|3	0.91| 0| 0.92
P84098	RPL19	22	15	14	0	25|45|23	0| 0.13| 0	50|32|23	0| 0| 0
P84103	SRSF3	10	14	25	0.01	16|13|30	0| 0| 0.07	18|13|29	0| 0| 0.13
P98082	DAB2	3	7	2	0	0|8|4	0| 0| 0	2|2|7	0| 0| 0
P98095	FBLN2	14	20	8	0	27|13|12	0| 0| 0	41|50|23	0| 0.15| 0
P98160	HSPG2	106	96	18	0	222|91|54	0| 0| 0	311|262|70	0| 0.05| 0
P98175	RBM10	0	0	0	0	0|2|0	0| 0.64| 0	0|0|0	0| 0| 0
P98179	RBM3	4	0	3	0.03	2|3|3	0| 0.07| 0.02	0|4|5	0| 0.08| 0.28
Q00325	SLC25A3	3	2	10	0.58	10|2|10	0.58| 0| 0.37	11|3|8	0.22| 0| 0.42
Q00577	PURA	5	3	4	0	5|0|6	0| 0| 0	6|7|5	0| 0| 0
Q00610	CLTC	16	24	130	0.85	36|39|133	0| 0.02| 0.6	164|93|114	0.57| 0.49| 0.72
Q00653	NFKB2	0	0	3	0.78	0|0|2	0| 0| 0.56	0|0|0	0| 0| 0
Q00688	FKBP3	0	0	0	0	0|0|0	0| 0| 0	0|0|0	0| 0| 0
Q00839	HNRNPU	165	191	342	0	184|157|289	0| 0| 0	125|148|310	0| 0| 0
Q01081	U2AF1	11	9	13	0	17|10|14	0| 0| 0	13|9|17	0| 0| 0
Q01082	SPTBN1	41	30	42	0	64|31|90	0| 0| 0	139|90|71	0.05| 0.04| 0
Q01085	TIAL1	2	4	0	0	2|7|0	0| 0.4| 0	0|2|2	0| 0| 0
Q01130	SRSF2	10	12	16	0	8|6|18	0| 0| 0	8|8|12	0| 0| 0
Q01433	AMPD2	0	0	0	0	0|0|0	0| 0| 0	0|0|0	0| 0| 0
Q01469	FABP5	0	0	5	0.93	0|6|0	0| 0.91| 0	3|0|0	0.8| 0| 0
Q01518	CAP1	0	0	20	1	6|0|21	1| 0| 1	14|14|9	1| 1| 1
Q01581	HMGCS1	0	0	0	0	0|0|0	0| 0| 0	0|0|0	0| 0| 0
Q01628	IFITM3	0	0	0	0	0|0|0	0| 0| 0	0|0|0	0| 0| 0
Q01780	EXOSC10	0	0	0	0	8|2|2	1| 0.92| 0.55	20|8|3	1| 1| 0.96
Q01804	OTUD4	0	2	2	0.1	0|3|2	0| 0.43| 0.04	0|0|0	0| 0| 0
Q01813	PFKP	0	0	11	1	0|0|14	0| 0| 1	4|6|5	0.93| 1| 1
Q01831	XPC	0	0	0	0	0|0|0	0| 0| 0	0|0|0	0| 0| 0
Q01844	EWSR1	0	0	4	0.99	0|7|0	0| 0.99| 0	0|3|3	0| 0.99| 0.99
Q01955	COL4A3	0	0	0	0	0|0|0	0| 0| 0	0|0|0	0| 0| 0
Q01970	PLCB3	0	0	0	0	0|0|0	0| 0| 0	3|0|0	0.39| 0| 0
Q01995	TAGLN	0	0	5	0.99	4|5|10	0.98| 1| 1	12|12|5	1| 1| 0.99
Q02040	AKAP17A	0	0	0	0	2|0|0	0.68| 0| 0	5|0|0	0.81| 0| 0
Q02218	OGDH	0	0	2	0.92	0|0|2	0| 0| 0.89	0|0|2	0| 0| 0.91
Q02241	KIF23	2	5	2	0	9|0|11	0.12| 0| 0.09	63|12|0	1| 0.23| 0
Q02413	DSG1	6	10	9	0	3|6|0	0| 0| 0	67|0|4	0.74| 0| 0
Q02543	RPL18A	16	14	21	0	24|37|21	0| 0.12| 0	25|43|31	0| 0.05| 0
Q02790	FKBP4	0	0	0	0	0|0|0	0| 0| 0	0|0|0	0| 0| 0
Q02809	PLOD1	0	0	8	1	5|3|8	1| 0.99| 1	3|14|5	0.79| 1| 1
Q02818	NUCB1	0	0	0	0	0|0|0	0| 0| 0	0|0|0	0| 0| 0
Q02878	RPL6	13	16	28	0.01	45|29|55	0.64| 0.33| 0.61	66|38|35	0.55| 0.46| 0.47
Q02880	TOP2B	8	7	10	0	10|20|20	0| 0.52| 0.03	22|29|19	0| 0.37| 0.13
Q02952	AKAP12	0	0	0	0	0|0|4	0| 0| 0.7	0|3|6	0| 0.68| 0.83
Q02978	SLC25A11	8	8	4	0	0|3|4	0| 0| 0	6|7|3	0| 0| 0
Q03001	DST	24	34	31	0	52|8|100	0| 0| 0.12	144|37|70	0.2| 0| 0.08
Q03135	CAV1	18	15	15	0	23|11|24	0| 0| 0	20|22|17	0| 0| 0
Q03164	KMT2A	0	0	0	0	0|3|0	0| 0.99| 0	4|4|3	1| 1| 1
Q03167	TGFBR3	0	0	0	0	0|4|0	0| 0.87| 0	0|0|0	0| 0| 0
Q03188	CENPC	0	3	3	0.08	4|0|11	0.22| 0| 0.62	12|3|4	0.52| 0.06| 0.22
Q03426	MVK	0	0	0	0	0|0|0	0| 0| 0	0|0|0	0| 0| 0
Q03518	TAP1	0	0	8	1	0|0|8	0| 0| 1	0|0|2	0| 0| 0.7
Q03519	TAP2	0	0	0	0	0|0|3	0| 0| 0.8	0|0|0	0| 0| 0
Q03701	CEBPZ	8	10	7	0	25|9|18	0.34| 0| 0	66|28|9	0.65| 0.34| 0
Q04206	RELA	0	0	2	0.95	0|0|0	0| 0| 0	2|0|0	0.89| 0| 0
Q04323	UBXN1	0	0	0	0	0|0|0	0| 0| 0	0|0|0	0| 0| 0
Q04446	GBE1	0	0	5	1	0|0|8	0| 0| 1	0|2|5	0| 0.86| 1
Q04637	EIF4G1	0	0	0	0	0|0|13	0| 0| 0.95	10|0|0	0.9| 0| 0
Q04828	AKR1C1	0	0	4	0.92	0|0|0	0| 0| 0	0|0|0	0| 0| 0
Q04837	SSBP1	0	0	4	0.99	0|0|4	0| 0| 0.98	2|4|3	0.89| 0.98| 0.98
Q04917	YWHAH	0	1	6	0.87	2|0|12	0.24| 0| 0.97	8|5|3	0.75| 0.69| 0.48
Q05193	DNM1	0	0	0	0	0|0|0	0| 0| 0	0|0|0	0| 0| 0
Q05519	SRSF11	0	0	0	0	0|0|0	0| 0| 0	3|4|0	0.84| 0.92| 0
Q05BK6	TFG	0	0	2	0.75	0|0|0	0| 0| 0	0|0|0	0| 0| 0
Q06033	ITIH3	0	0	0	0	0|0|0	0| 0| 0	3|0|0	0.49| 0| 0
Q06124	PTPN11	0	0	2	0.9	2|0|4	0.91| 0| 0.97	5|5|0	0.97| 0.98| 0
Q06210	GFPT1	0	2	26	1	6|0|25	0.41| 0| 1	10|10|16	0.38| 0.78| 0.99
Q06265	EXOSC9	0	0	0	0	3|0|2	0.97| 0| 0.94	4|3|2	0.98| 0.96| 0.95
Q06323	PSME1	0	0	2	0.91	0|0|5	0| 0| 0.98	0|0|2	0| 0| 0.92
Q06787	FMR1	0	0	2	0.95	0|4|5	0| 0.98| 0.99	2|7|3	0.8| 1| 0.98
Q06830	PRDX1	7	8	19	0.49	7|15|14	0| 0.27| 0	18|9|13	0.01| 0| 0
Q07020	RPL18	9	14	13	0	21|24|17	0| 0.3| 0	33|24|16	0.13| 0.03| 0
Q07021	C1QBP	2	0	3	0.31	7|0|4	0.8| 0| 0.31	10|0|3	0.7| 0| 0.31
Q07065	CKAP4	18	21	66	0.73	39|27|66	0.01| 0| 0.43	28|64|44	0| 0.55| 0.18
Q07092	COL16A1	0	0	0	0	2|2|0	0.79| 0.81| 0	3|3|0	0.83| 0.86| 0
Q07157	TJP1	3	6	9	0.03	9|5|22	0.02| 0| 0.37	24|16|10	0.26| 0.27| 0.06
Q07352	ZFP36L1	0	0	0	0	0|0|0	0| 0| 0	3|0|0	0.8| 0| 0
Q07666	KHDRBS1	0	2	2	0.11	5|2|6	0.53| 0.26| 0.48	19|6|0	0.95| 0.57| 0
Q07954	LRP1	0	0	5	1	0|3|5	0| 1| 1	0|4|5	0| 1| 1
Q07955	SRSF1	14	15	28	0	15|15|37	0| 0| 0.23	24|18|28	0| 0| 0.01
Q07960	ARHGAP1	0	0	13	1	2|0|11	0.82| 0| 1	7|9|6	0.99| 1| 1
Q08170	SRSF4	7	5	9	0	12|0|18	0.01| 0| 0.12	15|10|9	0.01| 0| 0
Q08188	TGM3	0	0	7	1	0|0|0	0| 0| 0	47|0|2	1| 0| 0.1
Q08209	PPP3CA	0	0	0	0	0|0|0	0| 0| 0	0|2|0	0| 0.73| 0
Q08211	DHX9	38	39	46	0	103|62|55	0.36| 0| 0	137|82|45	0.09| 0| 0
Q08378	GOLGA3	0	0	2	0.65	0|0|3	0| 0| 0.71	0|0|5	0| 0| 0.86
Q08379	GOLGA2	0	0	0	0	0|0|0	0| 0| 0	0|0|0	0| 0| 0
Q08380	LGALS3BP	0	0	0	0	0|0|0	0| 0| 0	0|0|0	0| 0| 0
Q08397	LOXL1	0	0	0	0	3|2|0	0.91| 0.87| 0	0|9|0	0| 0.97| 0
Q08554	DSC1	0	0	0	0	0|0|0	0| 0| 0	54|0|0	1| 0| 0
Q08945	SSRP1	39	31	41	0	73|30|87	0.08| 0| 0.26	131|49|36	0.42| 0| 0
Q08AF3	SLFN5	0	0	0	0	0|0|2	0| 0| 0.64	3|0|0	0.7| 0| 0
Q08AM6	VAC14	0	0	0	0	0|8|0	0| 0.97| 0	0|2|0	0| 0.4| 0
Q08J23	NSUN2	0	0	2	0.89	0|0|0	0| 0| 0	0|0|0	0| 0| 0
Q09028	RBBP4	0	0	0	0	4|0|3	0.97| 0| 0.95	7|2|0	0.98| 0.89| 0
Q09161	NCBP1	0	0	2	0.93	4|0|3	0.99| 0| 0.97	11|5|2	0.99| 0.99| 0.93
Q09666	AHNAK	156	205	143	0	168|136|232	0| 0| 0	300|241|192	0| 0| 0
Q0ZGT2	NEXN	6	9	17	0.1	11|0|16	0| 0| 0	21|10|10	0.02| 0| 0
Q10471	GALNT2	0	0	2	0.94	0|0|4	0| 0| 0.98	0|7|0	0| 0.99| 0
Q10570	CPSF1	2	0	5	0.49	4|2|5	0.34| 0.19| 0.32	6|4|4	0.28| 0.29| 0.36
Q12765	SCRN1	0	0	2	0.91	0|0|5	0| 0| 0.98	0|0|2	0| 0| 0.92
Q12768	KIAA0196	0	0	0	0	0|0|0	0| 0| 0	0|0|0	0| 0| 0
Q12769	NUP160	11	11	29	0.31	24|0|42	0.05| 0| 0.38	68|11|30	0.55| 0| 0.36
Q12788	TBL3	16	17	27	0	36|2|33	0| 0| 0	70|41|30	0.08| 0.03| 0
Q12792	TWF1	3	3	6	0.07	0|0|6	0| 0| 0.02	5|5|4	0| 0.01| 0
Q12797	ASPH	7	7	14	0.03	5|6|6	0| 0| 0	4|10|7	0| 0| 0
Q12802	AKAP13	5	6	0	0	7|10|0	0| 0.01| 0	0|3|3	0| 0| 0
Q12836	ZP4	0	0	0	0	0|0|2	0| 0| 0.54	0|0|0	0| 0| 0
Q12849	GRSF1	0	0	0	0	0|0|0	0| 0| 0	2|0|0	0.5| 0| 0
Q12872	SFSWAP	0	0	0	0	0|0|0	0| 0| 0	0|0|0	0| 0| 0
Q12874	SF3A3	4	0	0	0	5|2|0	0.15| 0| 0	10|9|4	0.25| 0.47| 0.07
Q12884	FAP	0	0	0	0	0|0|0	0| 0| 0	0|0|0	0| 0| 0
Q12888	TP53BP1	0	0	0	0	0|0|5	0| 0| 0.87	0|2|8	0| 0.69| 0.95
Q12894	IFRD2	0	0	0	0	0|0|0	0| 0| 0	5|0|0	0.85| 0| 0
Q12899	TRIM26	0	5	0	0	5|5|3	0.05| 0.14| 0	5|7|5	0.01| 0.17| 0.05
Q12904	AIMP1	0	0	2	0.94	0|0|4	0| 0| 0.97	0|5|3	0| 0.97| 0.96
Q12905	ILF2	15	13	21	0	24|12|25	0| 0| 0	29|22|27	0| 0| 0
Q12906	ILF3	22	22	39	0	24|19|42	0| 0| 0	46|39|34	0| 0| 0
Q12907	LMAN2	0	0	0	0	0|0|2	0| 0| 0.73	0|2|0	0| 0.75| 0
Q12923	PTPN13	0	0	0	0	0|0|0	0| 0| 0	0|0|2	0| 0| 0.13
Q12931	TRAP1	16	11	4	0	6|12|6	0| 0| 0	6|10|4	0| 0| 0
Q12946	FOXF1	0	0	0	0	0|0|0	0| 0| 0	2|0|0	0.62| 0| 0
Q12959	DLG1	0	0	0	0	0|0|0	0| 0| 0	0|0|0	0| 0| 0
Q12965	MYO1E	0	0	4	0.99	0|0|3	0| 0| 0.97	3|0|3	0.96| 0| 0.98
Q12996	CSTF3	0	0	0	0	0|0|0	0| 0| 0	0|0|0	0| 0| 0
Q13033	STRN3	0	0	0	0	0|0|0	0| 0| 0	0|0|0	0| 0| 0
Q13045	FLII	4	4	9	0.05	3|0|11	0| 0| 0.07	7|8|10	0| 0.01| 0.14
Q13049	TRIM32	0	0	3	0.98	0|0|3	0| 0| 0.97	2|5|0	0.84| 0.99| 0
Q13084	MRPL28	0	0	0	0	2|0|0	0.84| 0| 0	8|0|0	0.94| 0| 0
Q13085	ACACA	0	0	0	0	0|0|0	0| 0| 0	0|2|0	0| 0.23| 0
Q13098	GPS1	0	0	2	0.9	0|0|0	0| 0| 0	0|0|0	0| 0| 0
Q13123	IK	0	0	6	1	10|5|10	1| 1| 1	7|13|5	0.99| 1| 0.99
Q13136	PPFIA1	0	0	5	0.93	0|0|5	0| 0| 0.88	0|0|2	0| 0| 0.72
Q13137	CALCOCO2	0	0	5	0.99	0|0|6	0| 0| 0.99	0|5|2	0| 0.99| 0.94
Q13144	EIF2B5	0	0	0	0	0|0|0	0| 0| 0	0|2|0	0| 0.54| 0
Q13148	TARDBP	0	0	2	0.94	3|2|2	0.97| 0.93| 0.92	8|2|3	0.99| 0.93| 0.97
Q13151	HNRNPA0	3	2	5	0.09	3|0|6	0| 0| 0.09	8|6|5	0.1| 0.14| 0.09
Q13155	AIMP2	0	0	0	0	0|0|3	0| 0| 0.94	2|2|0	0.84| 0.89| 0
Q13162	PRDX4	0	2	3	0.31	0|1|6	0| 0.07| 0.53	4|3|4	0.18| 0.25| 0.47
Q13177	PAK2	0	0	0	0	0|0|0	0| 0| 0	0|0|0	0| 0| 0
Q13185	CBX3	11	6	11	0	17|7|11	0.07| 0| 0	18|13|14	0| 0| 0
Q13188	STK3	0	0	0	0	0|0|0	0| 0| 0	0|0|0	0| 0| 0
Q13190	STX5	0	0	0	0	0|0|2	0| 0| 0.76	0|0|0	0| 0| 0
Q13200	PSMD2	0	2	12	0.92	5|3|14	0.43| 0.35| 0.87	13|5|7	0.7| 0.35| 0.67
Q13206	DDX10	6	6	8	0	12|0|14	0.02| 0| 0.02	42|16|9	0.61| 0.15| 0
Q13242	SRSF9	9	8	10	0	9|4|14	0| 0| 0	18|7|14	0| 0| 0
Q13243	SRSF5	2	2	5	0.26	8|2|7	0.6| 0.01| 0.31	9|5|4	0.3| 0.2| 0.11
Q13247	SRSF6	14	14	10	0	22|12|21	0| 0| 0	30|16|12	0| 0| 0
Q13263	TRIM28	8	10	15	0	20|25|16	0.03| 0.54| 0	25|26|11	0.01| 0.2| 0
Q13283	G3BP1	4	8	9	0	15|9|10	0.12| 0| 0	12|16|10	0| 0.12| 0
Q13287	NMI	0	0	0	0	0|0|0	0| 0| 0	0|0|0	0| 0| 0
Q13308	PTK7	0	0	0	0	0|0|0	0| 0| 0	0|3|0	0| 0.6| 0
Q13310	PABPC4	3	6	5	0	7|8|14	0| 0.06| 0.19	18|11|7	0.19| 0.11| 0
Q13325	IFIT5	0	0	0	0	0|0|0	0| 0| 0	2|0|0	0.5| 0| 0
Q13330	MTA1	0	0	0	0	5|0|0	0.94| 0| 0	2|3|0	0.67| 0.89| 0
Q13347	EIF3I	0	0	4	0.98	2|0|6	0.9| 0| 0.99	8|3|6	0.99| 0.97| 0.99
Q13356	PPIL2	0	0	0	0	0|0|0	0| 0| 0	0|0|0	0| 0| 0
Q13363	CTBP1	0	0	0	0	0|0|0	0| 0| 0	0|0|0	0| 0| 0
Q13405	MRPL49	0	0	0	0	2|0|0	0.81| 0| 0	0|0|0	0| 0| 0
Q13409	DYNC1I2	0	0	5	1	3|0|12	0.99| 0| 1	2|6|3	0.63| 1| 0.99
Q13418	ILK	0	0	0	0	0|0|0	0| 0| 0	6|3|0	0.94| 0.93| 0
Q13423	NNT	0	0	3	0.95	0|0|4	0| 0| 0.94	0|0|0	0| 0| 0
Q13425	SNTB2	0	4	11	0.74	10|0|11	0.66| 0| 0.5	20|17|8	0.78| 0.92| 0.49
Q13427	PPIG	0	0	2	0.91	0|0|17	0| 0| 1	9|6|5	1| 1| 1
Q13428	TCOF1	0	0	0	0	0|0|4	0| 0| 0.77	2|0|4	0.5| 0| 0.81
Q13435	SF3B2	17	17	15	0	26|18|22	0| 0| 0	32|30|20	0| 0| 0
Q13459	MYO9B	0	0	0	0	0|0|2	0| 0| 0.38	5|0|0	0.61| 0| 0
Q13464	ROCK1	0	0	0	0	0|0|0	0| 0| 0	0|0|0	0| 0| 0
Q13472	TOP3A	0	0	0	0	0|0|0	0| 0| 0	0|0|0	0| 0| 0
Q13488	TCIRG1	0	0	0	0	0|0|5	0| 0| 0.89	0|2|3	0| 0.73| 0.85
Q13492	PICALM	0	0	0	0	3|0|8	0.94| 0| 0.98	3|3|0	0.89| 0.93| 0
Q13501	SQSTM1	9	11	47	0.76	12|23|62	0| 0.27| 0.75	19|50|27	0| 0.68| 0.17
Q13523	PRPF4B	0	0	2	0.73	10|2|8	1| 0.93| 1	22|4|5	1| 0.99| 0.99
Q13546	RIPK1	0	0	2	0.94	0|0|2	0| 0| 0.93	0|0|0	0| 0| 0
Q13554	CAMK2B	3	4	11	0.36	5|2|10	0| 0| 0.1	10|10|7	0.03| 0.19| 0.04
Q13561	DCTN2	0	0	4	0.99	0|0|3	0| 0| 0.98	2|3|0	0.81| 0.97| 0
Q13573	SNW1	7	9	13	0	12|11|14	0| 0| 0	12|20|8	0| 0.05| 0
Q13595	TRA2A	6	4	8	0	13|7|15	0.16| 0| 0.1	15|9|7	0.02| 0| 0
Q13596	SNX1	0	0	6	0.99	0|0|3	0| 0| 0.95	0|0|0	0| 0| 0
Q13601	KRR1	6	5	5	0	9|6|8	0| 0| 0	21|18|6	0.08| 0.25| 0
Q13610	PWP1	0	0	2	0.7	10|7|8	1| 1| 1	18|7|6	1| 1| 0.99
Q13617	CUL2	0	0	0	0	0|0|0	0| 0| 0	0|0|0	0| 0| 0
Q13618	CUL3	0	0	0	0	2|0|0	0.56| 0| 0	0|0|0	0| 0| 0
Q13619	CUL4A	0	1	0	0	7|0|3	0.84| 0| 0.29	8|3|0	0.69| 0.36| 0
Q13620	CUL4B	2	3	4	0.01	7|3|8	0.16| 0| 0.13	13|3|5	0.21| 0| 0.04
Q13630	TSTA3	0	0	0	0	0|0|2	0| 0| 0.71	0|0|0	0| 0| 0
Q13636	RAB31	0	0	0	0	0|0|2	0| 0| 0.79	0|0|0	0| 0| 0
Q13637	RAB32	0	0	4	0.99	0|0|4	0| 0| 0.98	0|2|3	0| 0.87| 0.98
Q13671	RIN1	0	0	0	0	0|0|3	0| 0| 0.78	0|0|0	0| 0| 0
Q13724	MOGS	0	0	3	0.97	0|0|3	0| 0| 0.96	0|0|0	0| 0| 0
Q13772	NCOA4	0	0	2	0.94	0|0|2	0| 0| 0.91	0|4|0	0| 0.99| 0
Q13813	SPTAN1	34	28	53	0	66|19|115	0| 0| 0.22	191|93|83	0.38| 0.18| 0.21
Q13823	GNL2	6	8	6	0	13|5|15	0| 0| 0	44|20|8	0.5| 0.23| 0
Q13835	PKP1	0	0	10	0.96	0|0|0	0| 0| 0	10|0|0	0.93| 0| 0
Q13838	DDX39B	4	3	8	0.13	8|5|7	0.14| 0.01| 0.01	15|14|8	0.24| 0.5| 0.14
Q13867	BLMH	0	0	4	0.99	0|0|0	0| 0| 0	20|0|0	1| 0| 0
Q13868	EXOSC2	2	3	0	0	3|2|2	0| 0| 0	3|4|0	0| 0.01| 0
Q13884	SNTB1	0	0	1	0	0|0|3	0| 0| 0.97	3|6|5	0.97| 0.99| 0.99
Q13895	BYSL	0	3	0	0	15|5|3	0.96| 0.56| 0	33|16|6	0.99| 0.96| 0.41
Q13976	PRKG1	0	0	0	0	0|0|0	0| 0| 0	0|0|0	0| 0| 0
Q14008	CKAP5	0	0	0	0	2|0|4	0.94| 0| 0.99	4|4|2	0.98| 0.99| 0.94
Q14011	CIRBP	5	2	2	0	0|0|3	0| 0| 0	2|4|4	0| 0| 0
Q14019	COTL1	0	0	3	0.94	0|0|4	0| 0| 0.96	0|3|4	0| 0.96| 0.96
Q14103	HNRNPD	6	5	7	0	15|8|5	0.19| 0| 0	5|3|14	0| 0| 0.16
Q14108	SCARB2	0	0	0	0	0|0|0	0| 0| 0	0|0|0	0| 0| 0
Q14112	NID2	2	6	0	0	7|5|0	0| 0| 0	9|38|0	0| 0.96| 0
Q14137	BOP1	0	8	13	0.38	25|3|26	0.88| 0| 0.73	35|19|14	0.75| 0.61| 0.47
Q14142	TRIM14	0	0	0	0	0|0|0	0| 0| 0	0|0|0	0| 0| 0
Q14145	KEAP1	0	0	0	0	0|2|2	0| 0.86| 0.81	0|3|0	0| 0.9| 0
Q14146	URB2	2	4	3	0	8|0|3	0.17| 0| 0	27|4|0	0.6| 0| 0
Q14149	MORC3	0	0	0	0	0|0|0	0| 0| 0	0|0|0	0| 0| 0
Q14151	SAFB2	4	9	13	0.01	7|2|19	0| 0| 0.1	21|6|9	0.04| 0| 0
Q14152	EIF3A	9	11	12	0	6|9|16	0| 0| 0	32|17|6	0.04| 0| 0
Q14156	EFR3A	0	0	0	0	0|0|0	0| 0| 0	4|0|0	0.65| 0| 0
Q14157	UBAP2L	11	14	8	0	3|17|10	0| 0| 0	4|15|5	0| 0| 0
Q14160	SCRIB	0	0	0	0	0|0|0	0| 0| 0	2|0|0	0.11| 0| 0
Q14161	GIT2	0	0	0	0	0|0|0	0| 0| 0	0|0|0	0| 0| 0
Q14165	MLEC	0	0	2	0.85	0|0|4	0| 0| 0.93	0|0|0	0| 0| 0
Q14192	FHL2	0	0	4	0.98	0|0|4	0| 0| 0.98	7|0|5	0.99| 0| 0.99
Q14195	DPYSL3	0	2	16	0.99	3|7|14	0.17| 0.91| 0.93	3|7|13	0| 0.64| 0.98
Q14204	DYNC1H1	17	28	125	0.83	39|28|141	0| 0| 0.7	73|70|106	0.01| 0.2| 0.71
Q14232	EIF2B1	0	0	0	0	0|0|0	0| 0| 0	0|3|0	0| 0.89| 0
Q14244	MAP7	0	0	2	0.89	0|0|9	0| 0| 0.99	0|0|0	0| 0| 0
Q14247	CTTN	8	7	25	0.35	16|8|32	0.02| 0| 0.33	15|21|18	0| 0.14| 0.13
Q14254	FLOT2	2	6	15	0.52	3|4|11	0| 0| 0.13	9|19|9	0.01| 0.59| 0.14
Q14257	RCN2	6	3	7	0	5|2|9	0| 0| 0	12|5|8	0.02| 0| 0
Q14258	TRIM25	0	0	6	0.99	0|0|6	0| 0| 0.99	0|3|3	0| 0.98| 0.98
Q14315	FLNC	107	98	182	0	136|86|198	0| 0| 0	310|170|226	0.11| 0| 0.24
Q14318	FKBP8	0	0	0	0	2|0|0	0.83| 0| 0	2|0|0	0.74| 0| 0
Q14331	FRG1	0	0	0	0	0|0|0	0| 0| 0	0|0|0	0| 0| 0
Q14444	CAPRIN1	0	5	9	0.39	3|11|7	0| 0.85| 0.1	12|9|4	0.21| 0.28| 0.01
Q14498	RBM39	30	34	32	0	40|40|28	0| 0| 0	34|27|31	0| 0| 0
Q14517	FAT1	0	0	2	0.05	0|0|3	0| 0| 0.06	0|0|0	0| 0| 0
Q14534	SQLE	0	0	0	0	0|0|0	0| 0| 0	0|0|0	0| 0| 0
Q14554	PDIA5	0	0	3	0.97	0|0|0	0| 0| 0	0|0|0	0| 0| 0
Q14558	PRPSAP1	0	0	0	0	0|0|2	0| 0| 0.67	0|0|0	0| 0| 0
Q14562	DHX8	5	6	3	0	5|3|7	0| 0| 0	7|6|0	0| 0| 0
Q14566	MCM6	0	0	0	0	0|0|0	0| 0| 0	3|0|0	0.51| 0| 0
Q14573	ITPR3	0	4	9	0.51	0|4|12	0| 0.17| 0.51	10|4|13	0.24| 0.03| 0.75
Q14574	DSC3	0	0	0	0	0|0|0	0| 0| 0	21|0|0	0.98| 0| 0
Q14596	NBR1	0	0	0	0	0|0|4	0| 0| 0.82	0|4|0	0| 0.87| 0
Q14624	ITIH4	0	0	0	0	0|0|0	0| 0| 0	0|15|0	0| 0.94| 0
Q14669	TRIP12	0	0	0	0	3|3|2	0.97| 0.93| 0.94	2|4|2	0.9| 0.98| 0.95
Q14677	CLINT1	0	0	5	0.99	0|2|4	0| 0.94| 0.98	0|0|0	0| 0| 0
Q14684	RRP1B	0	0	6	1	7|3|9	1| 1| 1	16|14|3	1| 1| 0.98
Q14690	PDCD11	28	25	28	0	67|16|51	0.12| 0| 0	131|56|28	0.21| 0| 0
Q14692	BMS1	6	6	4	0	16|0|19	0.16| 0| 0.09	58|10|6	0.8| 0| 0
Q14694	USP10	0	0	4	1	0|0|6	0| 0| 1	5|6|2	0.99| 1| 0.94
Q14696	MESDC2	0	0	0	0	0|0|0	0| 0| 0	0|0|0	0| 0| 0
Q14697	GANAB	0	0	22	1	0|5|27	0| 1| 1	9|15|13	0.99| 1| 1
Q14699	RFTN1	0	0	3	0.91	0|0|4	0| 0| 0.93	0|2|2	0| 0.83| 0.85
Q14738	PPP2R5D	0	0	0	0	0|0|2	0| 0| 0.53	0|0|0	0| 0| 0
Q14739	LBR	0	0	0	0	0|0|0	0| 0| 0	2|0|0	0.39| 0| 0
Q14764	MVP	16	24	70	0.38	32|33|70	0| 0| 0.12	35|53|53	0| 0.05| 0.13
Q14766	LTBP1	0	0	0	0	0|0|0	0| 0| 0	2|3|0	0.31| 0.52| 0
Q14789	GOLGB1	0	0	2	0.77	0|0|2	0| 0| 0.73	0|0|0	0| 0| 0
Q14839	CHD4	0	0	0	0	0|0|0	0| 0| 0	10|0|0	0.81| 0| 0
Q14847	LASP1	0	0	4	0.99	0|0|5	0| 0| 0.99	6|3|5	0.99| 0.98| 1
Q14865	ARID5B	0	0	0	0	0|0|0	0| 0| 0	0|0|0	0| 0| 0
Q14914	PTGR1	0	0	0	0	0|0|6	0| 0| 0.93	0|0|0	0| 0| 0
Q14934	NFATC4	0	0	3	0.71	0|0|0	0| 0| 0	0|0|0	0| 0| 0
Q14956	GPNMB	0	0	10	1	0|0|11	0| 0| 1	5|15|12	0.98| 1| 1
Q14966	ZNF638	0	0	4	0.99	0|2|9	0| 0.96| 1	11|3|9	1| 0.99| 1
Q14974	KPNB1	21	19	41	0	35|8|71	0| 0| 0.13	87|30|43	0.1| 0| 0
Q14978	NOLC1	0	0	0	0	8|2|9	1| 0.86| 1	38|2|2	1| 0.44| 0.6
Q14980	NUMA1	34	38	25	0	57|44|65	0| 0| 0	101|78|59	0| 0| 0
Q14999	CUL7	0	0	0	0	0|0|0	0| 0| 0	0|0|0	0| 0| 0
Q14C86	GAPVD1	0	0	0	0	0|0|0	0| 0| 0	0|0|0	0| 0| 0
Q15005	SPCS2	0	0	3	0.91	0|0|2	0| 0| 0.88	2|0|3	0.86| 0| 0.89
Q15006	EMC2	0	0	0	0	0|0|2	0| 0| 0.73	0|0|0	0| 0| 0
Q15007	WTAP	2	2	0	0	3|3|3	0.01| 0.04| 0.01	8|3|2	0.14| 0.01| 0
Q15008	PSMD6	0	0	2	0.9	3|0|3	0.94| 0| 0.94	10|0|0	0.99| 0| 0
Q15014	MORF4L2	0	0	0	0	0|0|0	0| 0| 0	0|0|0	0| 0| 0
Q15018	FAM175B	0	0	0	0	0|0|0	0| 0| 0	0|0|0	0| 0| 0
Q15019	2016-09-02	3	3	9	0.4	5|0|6	0.02| 0| 0.03	9|4|5	0.07| 0| 0.03
Q15020	SART3	0	0	0	0	0|0|0	0| 0| 0	2|0|0	0.43| 0| 0
Q15022	SUZ12	0	0	0	0	0|0|0	0| 0| 0	2|0|0	0.31| 0| 0
Q15024	EXOSC7	0	2	0	0	4|0|0	0.42| 0| 0	8|2|2	0.52| 0.08| 0.13
Q15025	TNIP1	0	0	2	0.93	0|0|3	0| 0| 0.98	0|0|0	0| 0| 0
Q15029	EFTUD2	9	11	22	0.06	9|19|30	0| 0.05| 0.15	37|32|27	0.12| 0.29| 0.28
Q15042	RAB3GAP1	0	0	0	0	0|0|0	0| 0| 0	0|0|0	0| 0| 0
Q15046	KARS	0	2	10	0.86	3|4|7	0.23| 0.58| 0.53	3|12|3	0.02| 0.9| 0.23
Q15050	RRS1	6	9	14	0	32|11|24	0.57| 0| 0.08	48|21|28	0.41| 0.09| 0.45
Q15056	EIF4H	3	3	4	0	0|0|2	0| 0| 0	4|3|0	0| 0| 0
Q15057	ACAP2	0	0	0	0	0|0|0	0| 0| 0	0|0|0	0| 0| 0
Q15058	KIF14	0	0	0	0	0|0|0	0| 0| 0	9|0|0	0.77| 0| 0
Q15061	WDR43	3	3	8	0.12	11|3|24	0.4| 0| 0.86	99|14|5	1| 0.53| 0
Q15063	POSTN	0	0	0	0	0|0|0	0| 0| 0	6|6|0	0.93| 0.96| 0
Q15075	EEA1	0	0	0	0	0|0|0	0| 0| 0	0|0|0	0| 0| 0
Q15084	PDIA6	3	5	35	0.98	4|5|24	0| 0| 0.65	19|10|18	0.28| 0.1| 0.66
Q15102	PAFAH1B3	0	0	3	0.93	0|0|2	0| 0| 0.91	0|0|0	0| 0| 0
Q15113	PCOLCE	0	0	0	0	2|0|0	0.76| 0| 0	0|5|0	0| 0.91| 0
Q15149	PLEC	1052	913	1434	0.09	1284|501|2336	0.04| 0| 0.21	2145|996|1472	0.03| 0| 0.11
Q15154	PCM1	0	0	0	0	0|0|0	0| 0| 0	0|0|0	0| 0| 0
Q15181	PPA1	0	0	2	0.95	0|0|6	0| 0| 0.99	0|0|4	0| 0| 0.98
Q15185	PTGES3	0	0	0	0	0|0|0	0| 0| 0	2|0|0	0.74| 0| 0
Q15233	NONO	2	5	4	0	20|6|6	0.82| 0.04| 0	30|10|4	0.73| 0.22| 0
Q15257	PPP2R4	0	0	2	0.93	0|0|3	0| 0| 0.96	0|0|0	0| 0| 0
Q15269	PWP2	12	9	11	0	22|5|25	0| 0| 0.01	58|23|12	0.33| 0| 0
Q15283	RASA2	0	0	0	0	0|0|0	0| 0| 0	0|0|0	0| 0| 0
Q15286	RAB35	0	0	2	0.84	0|0|0	0| 0| 0	4|0|0	0.93| 0| 0
Q15287	RNPS1	3	7	0	0	8|4|11	0| 0| 0.01	10|8|0	0| 0| 0
Q15291	RBBP5	0	0	0	0	5|0|0	0.93| 0| 0	0|4|0	0| 0.9| 0
Q15293	RCN1	0	0	4	0.99	0|0|8	0| 0| 1	0|0|5	0| 0| 0.99
Q15326	ZMYND11	0	0	0	0	0|0|0	0| 0| 0	2|0|0	0.42| 0| 0
Q15361	TTF1	2	2	0	0	3|0|2	0.01| 0| 0	5|0|0	0.03| 0| 0
Q15363	TMED2	0	0	0	0	0|0|0	0| 0| 0	0|0|2	0| 0| 0.78
Q15365	PCBP1	10	14	30	0.41	16|20|35	0| 0| 0.27	21|23|25	0| 0| 0.04
Q15366	PCBP2	2	3	9	0.54	2|0|8	0| 0| 0.23	6|7|10	0.02| 0.24| 0.63
Q15369	TCEB1	0	0	2	0.77	0|0|0	0| 0| 0	2|0|0	0.79| 0| 0
Q15370	TCEB2	0	0	0	0	0|0|2	0| 0| 0.79	0|0|0	0| 0| 0
Q15382	RHEB	0	0	0	0	0|0|2	0| 0| 0.83	0|2|0	0| 0.84| 0
Q15386	UBE3C	0	0	0	0	0|0|0	0| 0| 0	0|0|0	0| 0| 0
Q15393	SF3B3	28	27	21	0	33|35|29	0| 0| 0	32|40|32	0| 0| 0
Q15397	KIAA0020	0	3	3	0	25|6|19	1| 0.61| 0.94	62|18|7	1| 0.96| 0.34
Q15404	RSU1	0	0	0	0	0|0|3	0| 0| 0.91	5|0|0	0.95| 0| 0
Q15417	CNN3	0	3	0	0	0|0|4	0| 0| 0.12	3|3|9	0.01| 0.06| 0.8
Q15424	SAFB	4	4	15	0.47	4|3|25	0| 0| 0.68	16|8|10	0.11| 0.01| 0.16
Q15427	SF3B4	2	2	3	0.03	6|3|3	0.32| 0.06| 0.01	7|7|4	0.12| 0.32| 0.09
Q15428	SF3A2	0	3	2	0.02	4|0|0	0.2| 0| 0	4|6|0	0.06| 0.36| 0
Q15434	RBMS2	0	0	0	0	0|1|0	0| 0| 0	0|1|0	0| 0| 0
Q15435	PPP1R7	0	0	0	0	0|0|0	0| 0| 0	0|0|0	0| 0| 0
Q15436	SEC23A	0	2	19	1	7|0|17	0.65| 0| 0.95	6|13|13	0.1| 0.9| 0.95
Q15459	SF3A1	12	16	14	0	17|14|17	0| 0| 0	26|22|16	0| 0| 0
Q15477	SKIV2L	0	0	0	0	4|7|0	0.93| 0.98| 0	0|2|3	0| 0.55| 0.88
Q15542	TAF5	0	0	0	0	0|0|0	0| 0| 0	0|0|0	0| 0| 0
Q15582	TGFBI	2	3	10	0.37	12|6|23	0.56| 0.26| 0.87	47|35|22	1| 1| 0.97
Q15628	TRADD	0	0	0	0	0|0|2	0| 0| 0.7	0|0|0	0| 0| 0
Q15633	TARBP2	0	0	0	0	0|0|0	0| 0| 0	3|0|0	0.79| 0| 0
Q15637	SF1	0	2	2	0.1	6|6|0	0.61| 0.81| 0	0|4|2	0| 0.32| 0.12
Q15646	OASL	0	0	47	1	0|0|41	0| 0| 1	0|0|51	0| 0| 1
Q15648	MED1	0	0	0	0	0|0|0	0| 0| 0	0|0|0	0| 0| 0
Q15650	TRIP4	0	0	0	0	10|4|0	0.99| 0.98| 0	9|9|0	0.98| 0.99| 0
Q15654	TRIP6	0	0	2	0.88	0|0|0	0| 0| 0	8|3|0	0.98| 0.94| 0
Q15691	MAPRE1	0	0	0	0	0|0|3	0| 0| 0.89	0|0|0	0| 0| 0
Q15717	ELAVL1	4	6	9	0	8|6|11	0| 0| 0.01	13|15|13	0.01| 0.19| 0.18
Q15738	NSDHL	0	0	4	0.98	0|0|5	0| 0| 0.99	0|0|3	0| 0| 0.98
Q15746	MYLK	12	12	13	0	23|16|35	0| 0| 0.08	47|53|24	0.09| 0.55| 0
Q15773	MLF2	0	0	0	0	0|0|0	0| 0| 0	4|0|0	0.86| 0| 0
Q15776	ZKSCAN8	0	0	0	0	0|0|0	0| 0| 0	0|2|0	0| 0.56| 0
Q15785	TOMM34	0	0	0	0	0|0|4	0| 0| 0.91	0|0|0	0| 0| 0
Q15907	RAB11B	0	3	6	0.57	2|3|7	0.03| 0.28| 0.5	5|4|7	0.15| 0.22| 0.67
Q15942	ZYX	0	0	6	1	3|4|10	0.97| 1| 1	16|9|9	1| 1| 1
Q16181	2016-09-07	0	0	8	1	5|0|3	0.99| 0| 0.97	7|5|4	0.99| 0.99| 0.99
Q16186	ADRM1	0	0	0	0	0|0|0	0| 0| 0	0|0|0	0| 0| 0
Q16222	UAP1	0	0	0	0	0|0|0	0| 0| 0	0|0|0	0| 0| 0
Q16352	INA	14	13	14	0	21|0|31	0| 0| 0.01	43|5|20	0.03| 0| 0
Q16363	LAMA4	0	0	0	0	3|0|0	0.57| 0| 0	0|7|0	0| 0.77| 0
Q16401	PSMD5	0	0	0	0	0|0|2	0| 0| 0.8	4|0|0	0.9| 0| 0
Q16527	CSRP2	0	0	0	0	0|0|0	0| 0| 0	2|0|4	0.81| 0| 0.89
Q16531	DDB1	8	11	8	0	6|0|19	0| 0| 0	38|11|6	0.19| 0| 0
Q16540	MRPL23	0	0	0	0	0|0|0	0| 0| 0	2|0|0	0.74| 0| 0
Q16543	CDC37	0	0	6	1	0|0|0	0| 0| 0	0|3|0	0| 0.94| 0
Q16555	DPYSL2	0	1	13	0.99	3|6|14	0.22| 0.93| 0.97	3|12|19	0.01| 0.97| 1
Q16576	RBBP7	0	0	0	0	0|0|0	0| 0| 0	3|0|0	0.73| 0| 0
Q16585	SGCB	0	0	0	0	3|0|0	0.86| 0| 0	0|0|0	0| 0| 0
Q16594	TAF9	0	0	0	0	0|0|0	0| 0| 0	0|0|0	0| 0| 0
Q16610	ECM1	0	0	2	0.92	0|0|0	0| 0| 0	5|0|0	0.98| 0| 0
Q16629	SRSF7	11	11	18	0	11|10|20	0| 0| 0	16|12|19	0| 0| 0
Q16630	CPSF6	0	2	3	0.24	7|9|4	0.68| 0.95| 0.24	8|7|6	0.46| 0.61| 0.6
Q16643	DBN1	30	19	24	0	35|5|36	0| 0| 0	92|26|28	0.31| 0| 0
Q16658	FSCN1	0	2	18	1	7|0|19	0.65| 0| 0.98	19|22|14	0.95| 1| 0.98
Q16666	IFI16	0	5	671	1	843|432|99	1| 1| 0.15	849|1004|1175	1| 1| 1
Q16698	DECR1	0	2	2	0.13	0|0|3	0| 0| 0.18	2|2|2	0.04| 0.11| 0.14
Q16706	MAN2A1	0	0	0	0	0|0|0	0| 0| 0	0|0|0	0| 0| 0
Q16718	NDUFA5	0	0	2	0.76	0|0|0	0| 0| 0	0|0|0	0| 0| 0
Q16795	NDUFA9	0	0	0	0	0|0|0	0| 0| 0	2|0|0	0.59| 0| 0
Q16822	PCK2	0	0	0	0	0|0|2	0| 0| 0.65	0|0|0	0| 0| 0
Q16850	CYP51A1	0	0	0	0	0|0|0	0| 0| 0	0|0|0	0| 0| 0
Q16851	UGP2	0	0	11	1	2|3|10	0.88| 1| 1	6|8|3	0.99| 1| 0.99
Q16881	TXNRD1	0	0	4	0.95	0|0|4	0| 0| 0.94	4|0|3	0.92| 0| 0.93
Q16891	IMMT	28	28	73	0.51	37|10|96	0| 0| 0.49	109|45|68	0.34| 0| 0.4
Q17RY0	CPEB4	0	0	0	0	0|0|2	0| 0| 0.65	0|0|2	0| 0| 0.73
Q1ED39	KNOP1	0	0	0	0	0|0|0	0| 0| 0	3|5|0	0.89| 0.95| 0
Q1KMD3	HNRNPUL2	69	72	121	0	80|79|98	0| 0| 0	65|61|110	0| 0| 0
Q27J81	INF2	0	0	5	1	0|0|3	0| 0| 0.91	0|0|0	0| 0| 0
Q29963	HLA-C	0	0	0	0	0|0|4	0| 0| 0.87	0|0|0	0| 0| 0
Q2L6G8	CDSN	0	3	2	0.01	2|9|0	0.02| 0.92| 0	5|0|0	0.07| 0| 0
Q2M1P5	KIF7	0	0	0	0	0|0|0	0| 0| 0	4|0|0	0.45| 0| 0
Q2M389	KIAA1033	0	0	2	0.84	0|0|4	0| 0| 0.97	0|0|0	0| 0| 0
Q2NL82	TSR1	0	0	0	0	8|9|3	1| 1| 0.95	11|5|0	1| 1| 0
Q2TAY7	SMU1	4	8	6	0	14|14|4	0.08| 0.34| 0	11|15|3	0| 0.09| 0
Q2TB10	ZNF800	0	0	3	0.97	6|3|4	1| 0.99| 0.98	17|7|5	1| 1| 0.99
Q32MZ4	LRRFIP1	0	0	2	0.93	0|0|0	0| 0| 0	3|2|0	0.96| 0.92| 0
Q32NC0	C18orf21	0	0	0	0	0|0|0	0| 0| 0	6|3|0	0.92| 0.87| 0
Q32P28	P3H1	0	0	6	1	0|0|6	0| 0| 1	3|4|0	0.94| 0.99| 0
Q3KQU3	MAP7D1	12	16	17	0	15|4|21	0| 0| 0	26|11|14	0| 0| 0
Q3MHD2	LSM12	0	0	2	0.91	0|5|2	0| 0.92| 0.89	3|0|4	0.94| 0| 0.95
Q3SY69	ALDH1L2	0	0	0	0	0|0|0	0| 0| 0	0|0|0	0| 0| 0
Q3YEC7	RABL6	0	0	0	0	0|0|0	0| 0| 0	0|0|0	0| 0| 0
Q3ZCQ8	TIMM50	0	3	0	0	0|0|0	0| 0| 0	4|0|0	0.06| 0| 0
Q460N5	PARP14	0	0	0	0	0|0|0	0| 0| 0	0|0|0	0| 0| 0
Q49A26	GLYR1	6	9	11	0	19|16|23	0.15| 0.16| 0.1	34|25|10	0.18| 0.26| 0
Q4G0J3	LARP7	0	3	10	0.76	9|10|9	0.69| 0.96| 0.49	10|22|11	0.38| 1| 0.83
Q4KMQ1	TPRN	0	0	0	0	0|0|0	0| 0| 0	4|0|0	0.71| 0| 0
Q4L180	FILIP1L	0	0	0	0	0|0|4	0| 0| 0.92	6|0|2	0.94| 0| 0.84
Q4VXZ8	DECR2	0	0	0	0	0|0|0	0| 0| 0	0|0|0	0| 0| 0
Q4ZHG4	FNDC1	0	0	0	0	0|0|2	0| 0| 0.14	0|0|0	0| 0| 0
Q53EL6	PDCD4	0	0	0	0	0|5|0	0| 0.94| 0	0|6|0	0| 0.96| 0
Q53EP0	FNDC3B	0	0	2	0.61	0|0|3	0| 0| 0.68	0|0|2	0| 0| 0.63
Q53F19	C17orf85	0	0	4	0.98	0|0|0	0| 0| 0	0|2|2	0| 0.93| 0.95
Q53FV1	ORMDL2	0	0	0	0	0|0|0	0| 0| 0	0|0|0	0| 0| 0
Q53GQ0	HSD17B12	0	0	2	0.9	3|0|5	0.95| 0| 0.97	5|0|0	0.97| 0| 0
Q53GS7	GLE1	0	0	7	1	8|0|10	1| 0| 1	14|5|6	1| 1| 1
Q53GS9	USP39	0	0	2	0.95	5|0|2	0.98| 0| 0.91	3|4|0	0.96| 0.98| 0
Q53HL2	CDCA8	0	2	0	0	2|0|3	0.11| 0| 0.14	13|0|0	0.85| 0| 0
Q53RT3	ASPRV1	0	0	2	0.82	0|0|0	0| 0| 0	2|0|0	0.71| 0| 0
Q53TN4	CYBRD1	0	0	2	0.89	0|3|2	0| 0.91| 0.88	0|4|0	0| 0.95| 0
Q5BJF6	ODF2	0	0	0	0	0|0|4	0| 0| 0.77	3|0|0	0.63| 0| 0
Q5BKY9	FAM133B	0	0	0	0	2|5|0	0.82| 0.92| 0	0|0|0	0| 0| 0
Q5BKZ1	ZNF326	8	6	20	0.26	11|11|22	0| 0| 0.14	24|16|11	0.05| 0.03| 0
Q5C9Z4	NOM1	0	0	0	0	3|0|0	0.79| 0| 0	11|0|0	0.91| 0| 0
Q5CZC0	FSIP2	0	0	0	0	0|0|0	0| 0| 0	0|0|0	0| 0| 0
Q5D862	FLG2	6	7	9	0	0|7|0	0| 0| 0	37|0|4	0.3| 0| 0
Q5EBM0	CMPK2	0	0	0	0	0|0|2	0| 0| 0.71	0|0|0	0| 0| 0
Q5F1R6	DNAJC21	0	0	0	0	3|0|0	0.88| 0| 0	0|4|0	0| 0.9| 0
Q5GLZ8	HERC4	0	0	4	0.99	0|0|3	0| 0| 0.95	0|0|0	0| 0| 0
Q5H9U9	DDX60L	0	0	2	0.71	0|0|4	0| 0| 0.95	0|0|6	0| 0| 0.97
Q5HYB6	DKFZp686J1372	2	2	6	0.38	4|0|7	0.11| 0| 0.3	13|9|11	0.54| 0.56| 0.76
Q5HYI7	MTX3	0	0	0	0	0|0|0	0| 0| 0	0|0|2	0| 0| 0.78
Q5JPI3	C3orf38	0	0	0	0	0|0|4	0| 0| 0.91	5|0|0	0.92| 0| 0
Q5JPT2	SH3KBP1	0	0	2	0.94	0|0|0	0| 0| 0	0|0|0	0| 0| 0
Q5JRG1	NUPL1	0	0	3	0.98	3|0|10	0.98| 0| 1	19|3|5	1| 0.97| 0.99
Q5JSH3	WDR44	2	0	0	0	0|0|0	0| 0| 0	0|0|0	0| 0| 0
Q5JSZ5	PRRC2B	0	0	0	0	0|0|0	0| 0| 0	0|0|0	0| 0| 0
Q5JTH9	RRP12	7	10	11	0	35|9|28	0.63| 0| 0.2	65|26|17	0.67| 0.28| 0.01
Q5JTV8	TOR1AIP1	0	0	31	1	0|2|38	0| 0.32| 1	10|11|33	0.99| 1| 1
Q5JVF3	PCID2	0	3	0	0	0|0|8	0| 0| 0.46	4|0|4	0.05| 0| 0.21
Q5JVS0	HABP4	0	0	0	0	3|5|0	0.94| 0.96| 0	0|4|0	0| 0.95| 0
Q5JVZ5	ELMO2	0	0	6	0.99	0|0|0	0| 0| 0	0|0|0	0| 0| 0
Q5JWF2	GNAS	0	4	4	0.04	0|0|3	0| 0| 0	0|2|4	0| 0| 0.05
Q5JXI8	FHL1	0	0	0	0	0|0|2	0| 0| 0.81	0|0|0	0| 0| 0
Q5JY65	CRNKL1	0	0	3	0.99	2|4|11	0.94| 0.99| 1	4|2|3	0.99| 0.94| 0.98
Q5K651	SAMD9	0	0	0	0	0|0|0	0| 0| 0	0|0|0	0| 0| 0
Q5LJA5	UCHL5	0	0	0	0	0|0|0	0| 0| 0	0|0|0	0| 0| 0
Q5M775	SPECC1	0	0	0	0	0|0|0	0| 0| 0	3|0|2	0.61| 0| 0.59
Q5QJE6	DNTTIP2	8	11	7	0	31|3|19	0.31| 0| 0	48|14|12	0.23| 0| 0
Q5R363	SRPK1	0	0	0	0	4|0|0	0.94| 0| 0	2|3|0	0.72| 0.9| 0
Q5RKV6	EXOSC6	2	2	0	0	2|2|0	0.01| 0.01| 0	7|7|0	0.13| 0.38| 0
Q5SNT2	TMEM201	0	0	3	0.9	0|0|5	0| 0| 0.94	7|0|0	0.95| 0| 0
Q5SRE5	NUP188	2	7	12	0.19	11|0|18	0.11| 0| 0.27	41|0|13	0.64| 0| 0.25
Q5SSJ5	HP1BP3	19	22	47	0.2	43|47|52	0.02| 0.65| 0.15	75|65|51	0.27| 0.6| 0.46
Q5SW79	CEP170	2	4	6	0.03	4|0|17	0| 0| 0.5	20|0|8	0.42| 0| 0.17
Q5SY16	NOL9	0	0	7	1	10|7|8	1| 1| 1	15|16|5	1| 1| 0.99
Q5SYW2	CIZ1	0	0	0	0	0|0|0	0| 0| 0	0|0|0	0| 0| 0
Q5T0D9	TPRG1L	0	0	0	0	0|0|0	0| 0| 0	0|0|0	0| 0| 0
Q5T0F9	CC2D1B	0	0	0	0	0|0|0	0| 0| 0	0|0|0	0| 0| 0
Q5T1M5	FKBP15	0	0	2	0.86	0|0|0	0| 0| 0	0|0|0	0| 0| 0
Q5T1Z4	PUM1	0	0	0	0	0|0|0	0| 0| 0	0|0|0	0| 0| 0
Q5T200	ZC3H13	0	0	0	0	0|2|3	0| 0.89| 0.95	5|2|2	0.96| 0.92| 0.93
Q5T280	C9orf114	0	0	2	0.92	3|3|2	0.97| 0.96| 0.89	9|4|0	0.99| 0.98| 0
Q5T3I0	GPATCH4	0	0	2	0.93	3|3|0	0.96| 0.94| 0	4|3|0	0.96| 0.97| 0
Q5T3J3	LRIF1	0	0	0	0	0|0|0	0| 0| 0	0|0|2	0| 0| 0.72
Q5T4S7	UBR4	0	0	4	1	0|0|11	0| 0| 1	7|6|8	1| 1| 1
Q5T5I6	GOLPH3L	0	0	0	0	0|0|0	0| 0| 0	0|0|0	0| 0| 0
Q5T5P2	KIAA1217	0	0	0	0	0|0|2	0| 0| 0.11	0|0|0	0| 0| 0
Q5T5U3	ARHGAP21	0	0	0	0	0|0|3	0| 0| 0.64	5|0|3	0.7| 0| 0.69
Q5T653	MRPL2	0	0	2	0.86	0|0|2	0| 0| 0.86	0|2|2	0| 0.86| 0.86
Q5T6F2	UBAP2	0	0	0	0	0|0|2	0| 0| 0.5	0|0|0	0| 0| 0
Q5T6H7	XPNPEP1	0	0	5	0.99	0|0|4	0| 0| 0.99	0|0|0	0| 0| 0
Q5T750	XP32	0	0	0	0	0|0|0	0| 0| 0	0|0|0	0| 0| 0
Q5T8A0	MRPS2	0	0	0	0	0|0|0	0| 0| 0	2|0|0	0.68| 0| 0
Q5TDF0	NTPCR	0	0	0	0	0|0|2	0| 0| 0.76	0|0|0	0| 0| 0
Q5TDG9	DNAJC16	0	0	3	0.97	0|0|0	0| 0| 0	4|0|0	0.97| 0| 0
Q5TF85	FAM46A	0	0	2	0.79	0|0|0	0| 0| 0	0|0|2	0| 0| 0.79
Q5TGY3	AHDC1	0	0	0	0	0|0|0	0| 0| 0	3|0|0	0.25| 0| 0
Q5TZA2	CROCC	0	0	0	0	0|0|0	0| 0| 0	0|0|0	0| 0| 0
Q5UIP0	RIF1	0	0	0	0	0|0|0	0| 0| 0	2|0|2	0.15| 0| 0.23
Q5VT25	CDC42BPA	0	0	0	0	0|0|0	0| 0| 0	0|0|0	0| 0| 0
Q5VTE0	EEF1A1P5	36	37	87	0.06	58|53|76	0| 0| 0	82|85|68	0| 0.02| 0
Q5VVQ6	YOD1	0	0	0	0	0|0|0	0| 0| 0	2|0|0	0.62| 0| 0
Q5VW32	BROX	0	0	0	0	0|0|0	0| 0| 0	0|0|0	0| 0| 0
Q5VW36	FOCAD	0	0	0	0	0|0|0	0| 0| 0	0|0|0	0| 0| 0
Q5VWN6	FAM208B	0	0	0	0	0|0|0	0| 0| 0	0|0|0	0| 0| 0
Q5VWQ0	RSBN1	0	0	0	0	0|0|0	0| 0| 0	0|0|0	0| 0| 0
Q5VWU8	PARD3	0	0	0	0	0|0|0	0| 0| 0	0|0|0	0| 0| 0
Q5VYK3	ECM29	0	0	0	0	0|0|2	0| 0| 0.22	2|0|0	0.13| 0| 0
Q5VYS8	ZCCHC6	0	0	0	0	0|0|0	0| 0| 0	0|0|0	0| 0| 0
Q5VZL5	ZMYM4	0	0	0	0	0|0|0	0| 0| 0	2|0|0	0.12| 0| 0
Q5VZR0	GLIPR2	0	2	2	0.18	0|0|0	0| 0| 0	2|2|2	0.06| 0.17| 0.2
Q5W0V3	FAM160B1	0	0	0	0	0|0|0	0| 0| 0	0|0|0	0| 0| 0
Q5XKP0	MIC13	0	0	0	0	0|0|2	0| 0| 0.76	0|0|0	0| 0| 0
Q63HR2	TNS2	0	0	0	0	0|0|0	0| 0| 0	0|0|0	0| 0| 0
Q63ZY3	KANK2	0	6	17	0.74	5|6|26	0| 0.13| 0.86	14|21|32	0.11| 0.81| 1
Q641Q2	FAM21A	0	0	0	0	0|0|0	0| 0| 0	0|0|0	0| 0| 0
Q66PJ3	ARL6IP4	0	5	0	0	0|7|0	0| 0.61| 0	0|4|3	0| 0.01| 0
Q68CP9	ARID2	0	0	0	0	0|0|0	0| 0| 0	0|0|0	0| 0| 0
Q68CQ4	DIEXF	0	0	0	0	0|0|0	0| 0| 0	13|2|0	0.94| 0.61| 0
Q68CQ7	GLT8D1	0	0	2	0.91	0|0|0	0| 0| 0	0|0|0	0| 0| 0
Q68CZ2	TNS3	0	0	6	0.99	1|0|7	0.36| 0| 0.99	0|0|5	0| 0| 0.98
Q68D10	SPTY2D1	0	0	0	0	3|0|0	0.85| 0| 0	3|0|0	0.74| 0| 0
Q68E01	INTS3	0	0	0	0	0|0|0	0| 0| 0	2|0|0	0.22| 0| 0
Q69091	gD	8	8	0	0	12|0|7	0| 0| 0	13|0|0	0| 0| 0
Q69YH5	CDCA2	0	0	0	0	0|0|0	0| 0| 0	3|0|0	0.46| 0| 0
Q69YN4	KIAA1429	0	0	0	0	0|0|7	0| 0| 0.81	12|0|0	0.87| 0| 0
Q69YQ0	SPECC1L	0	2	0	0	0|0|4	0| 0| 0.22	10|0|3	0.57| 0| 0.22
Q6DCA0	AMMECR1L	0	0	0	0	0|0|0	0| 0| 0	0|0|0	0| 0| 0
Q6DD88	ATL3	0	0	2	0.76	0|0|3	0| 0| 0.83	0|0|0	0| 0| 0
Q6DKI1	RPL7L1	5	3	3	0	8|0|11	0.03| 0| 0.09	24|6|3	0.37| 0| 0
Q6DKJ4	NXN	0	0	0	0	0|0|2	0| 0| 0.79	5|0|2	0.93| 0| 0.84
Q6DN90	IQSEC1	0	0	0	0	0|0|0	0| 0| 0	2|0|0	0.23| 0| 0
Q6E0U4	DMKN	0	0	0	0	0|0|0	0| 0| 0	5|0|0	0.85| 0| 0
Q6FI13	HIST2H2AA3	90	69	65	0	131|37|130	0.01| 0| 0	202|34|94	0.6| 0| 0
Q6I9Y2	THOC7	0	0	0	0	2|0|0	0.78| 0| 0	0|0|0	0| 0| 0
Q6IBS0	TWF2	0	0	0	0	0|0|5	0| 0| 0.95	0|0|3	0| 0| 0.93
Q6IPU0	CENPP	0	0	0	0	0|0|0	0| 0| 0	2|0|0	0.64| 0| 0
Q6IQ22	RAB12	0	0	0	0	0|0|2	0| 0| 0.74	0|0|0	0| 0| 0
Q6NUQ4	TMEM214	0	0	2	0.95	2|0|6	0.95| 0| 0.99	4|0|2	0.98| 0| 0.95
Q6NW34	C3orf17	0	0	0	0	6|3|0	0.99| 0.97| 0	14|4|0	0.99| 0.97| 0
Q6NYC8	PPP1R18	0	0	5	1	0|0|7	0| 0| 1	9|6|4	1| 1| 1
Q6NZI2	PTRF	75	89	86	0	133|52|97	0| 0| 0	96|94|83	0| 0| 0
Q6NZY4	ZCCHC8	0	0	0	0	0|0|0	0| 0| 0	0|0|0	0| 0| 0
Q6P158	DHX57	2	0	0	0	7|4|0	0.69| 0.57| 0	9|12|4	0.51| 0.89| 0.33
Q6P161	MRPL54	0	0	0	0	0|0|0	0| 0| 0	2|0|0	0.74| 0| 0
Q6P1J9	CDC73	0	0	0	0	13|8|0	0.99| 0.97| 0	0|3|0	0| 0.7| 0
Q6P2E9	EDC4	0	2	9	0.76	10|7|10	0.83| 0.84| 0.69	16|12|4	0.79| 0.86| 0.24
Q6P2Q9	PRPF8	28	25	46	0	40|39|64	0| 0| 0.01	74|66|44	0| 0.08| 0
Q6P5R6	RPL22L1	2	3	0	0	3|5|0	0| 0.16| 0	3|3|0	0| 0| 0
Q6P996	PDXDC1	0	0	2	0.84	0|0|0	0| 0| 0	0|5|0	0| 0.98| 0
Q6P9B6	TLDC1	0	0	0	0	0|0|0	0| 0| 0	0|0|0	0| 0| 0
Q6PCB0	VWA1	0	0	0	0	0|0|0	0| 0| 0	2|0|0	0.54| 0| 0
Q6PD62	CTR9	0	0	0	0	0|6|0	0| 0.89| 0	0|0|0	0| 0| 0
Q6PGP7	TTC37	0	0	2	0.81	2|6|0	0.8| 0.99| 0	0|10|0	0| 0.99| 0
Q6PIU2	NCEH1	0	0	3	0.97	0|0|0	0| 0| 0	0|0|0	0| 0| 0
Q6PJT7	ZC3H14	0	4	10	0.58	11|3|9	0.63| 0.04| 0.33	16|7|7	0.53| 0.28| 0.37
Q6PK04	CCDC137	0	0	2	0.93	3|0|6	0.98| 0| 0.99	8|6|3	0.99| 0.99| 0.98
Q6PKG0	LARP1	7	7	8	0	8|28|15	0| 0.86| 0	25|38|8	0.06| 0.72| 0
Q6PL18	ATAD2	5	7	0	0	10|0|4	0| 0| 0	49|0|2	0.65| 0| 0
Q6R327	RICTOR	0	0	0	0	0|0|0	0| 0| 0	0|0|0	0| 0| 0
Q6RFH5	WDR74	0	2	2	0.12	6|0|5	0.62| 0| 0.37	13|5|3	0.79| 0.44| 0.25
Q6UB35	MTHFD1L	0	2	3	0.22	0|0|3	0| 0| 0.11	2|0|0	0.02| 0| 0
Q6UN15	FIP1L1	0	5	10	0.5	7|7|7	0.23| 0.53| 0.09	7|8|13	0.03| 0.23| 0.73
Q6UVK1	CSPG4	8	15	0	0	8|9|0	0| 0| 0	24|24|0	0| 0| 0
Q6UVY6	MOXD1	0	0	0	0	0|0|0	0| 0| 0	3|4|0	0.77| 0.89| 0
Q6UWP8	SBSN	0	0	0	0	0|0|0	0| 0| 0	28|0|0	0.98| 0| 0
Q6UX04	CWC27	0	0	0	0	0|0|0	0| 0| 0	0|0|0	0| 0| 0
Q6UXN9	WDR82	0	0	4	0.98	0|2|0	0| 0.95| 0	3|5|0	0.95| 0.98| 0
Q6VEQ5	WASH2P	0	0	0	0	0|0|0	0| 0| 0	0|4|0	0| 0.9| 0
Q6WCQ1	MPRIP	7	11	3	0	0|0|14	0| 0| 0	48|4|6	0.4| 0| 0
Q6XZF7	DNMBP	0	0	0	0	0|0|4	0| 0| 0.58	0|0|0	0| 0| 0
Q6Y7W6	GIGYF2	0	2	0	0	0|2|0	0| 0.17| 0	4|2|0	0.1| 0.07| 0
Q6YHK3	CD109	14	15	3	0	6|8|5	0| 0| 0	22|25|2	0| 0| 0
Q6YP21	CCBL2	0	0	2	0.73	0|0|0	0| 0| 0	0|0|0	0| 0| 0
Q6ZMP0	THSD4	0	0	0	0	0|0|0	0| 0| 0	2|6|0	0.51| 0.92| 0
Q6ZMZ3	SYNE3	13	15	38	0.21	12|0|68	0| 0| 0.39	39|13|39	0| 0| 0.24
Q6ZN55	ZNF574	4	3	4	0	0|2|3	0| 0| 0	6|0|0	0| 0| 0
Q6ZRP7	QSOX2	0	0	0	0	0|0|3	0| 0| 0.69	0|0|0	0| 0| 0
Q6ZSR9	FLJ45252	0	0	0	0	0|0|2	0| 0| 0.71	0|0|0	0| 0| 0
Q6ZT07	TBC1D9	0	0	0	0	0|0|0	0| 0| 0	0|0|0	0| 0| 0
Q6ZU80	CEP128	0	0	0	0	0|0|0	0| 0| 0	2|0|0	0.22| 0| 0
Q6ZUT1	C11orf57	0	0	0	0	3|0|0	0.88| 0| 0	2|0|0	0.69| 0| 0
Q6ZUT6	C15orf52	0	0	0	0	3|0|6	0.96| 0| 0.99	2|4|0	0.79| 0.97| 0
Q6ZVX7	NCCRP1	0	0	2	0.83	0|0|0	0| 0| 0	3|0|0	0.88| 0| 0
Q709C8	VPS13C	0	0	0	0	0|0|0	0| 0| 0	0|0|3	0| 0| 0.14
Q70UQ0	IKBIP	0	0	0	0	0|0|0	0| 0| 0	0|0|0	0| 0| 0
Q71DI3	HIST2H3A	0	0	0	0	4|0|6	0.93| 0| 0.96	36|0|0	0.99| 0| 0
Q71RC2	LARP4	0	4	4	0.07	12|7|8	0.73| 0.63| 0.26	20|11|6	0.69| 0.56| 0.26
Q71UM5	RPS27L	3	2	5	0.09	4|0|7	0.02| 0| 0.19	11|6|4	0.34| 0.16| 0.02
Q75N03	CBLL1	0	0	0	0	0|0|2	0| 0| 0.7	0|2|0	0| 0.74| 0
Q76FK4	NOL8	0	0	0	0	2|0|4	0.56| 0| 0.76	24|0|0	0.96| 0| 0
Q76M96	CCDC80	0	0	0	0	0|0|0	0| 0| 0	0|0|0	0| 0| 0
Q7KZ85	SUPT6H	0	0	0	0	0|0|0	0| 0| 0	2|2|0	0.41| 0.52| 0
Q7KZF4	SND1	9	15	47	0.44	15|11|33	0| 0| 0.05	24|18|22	0| 0| 0
Q7KZI7	MARK2	0	0	0	0	0|0|0	0| 0| 0	0|2|0	0| 0.5| 0
Q7L0Y3	TRMT10C	0	2	0	0	0|0|0	0| 0| 0	5|0|0	0.21| 0| 0
Q7L1Q6	BZW1	0	0	3	0.88	0|0|0	0| 0| 0	0|2|0	0| 0.79| 0
Q7L2E3	DHX30	17	21	18	0	33|29|34	0| 0| 0	62|31|19	0| 0| 0
Q7L2H7	EIF3M	2	5	4	0	0|2|8	0| 0| 0.04	6|6|3	0| 0.01| 0
Q7L2J0	MEPCE	0	0	3	0.96	2|0|2	0.93| 0| 0.93	0|4|2	0| 0.98| 0.95
Q7L2Z9	CENPQ	0	0	0	0	0|0|0	0| 0| 0	0|0|2	0| 0| 0.75
Q7L3S4	ZNF771	0	0	0	0	0|0|0	0| 0| 0	3|0|0	0.82| 0| 0
Q7L576	CYFIP1	0	0	2	0.95	0|0|0	0| 0| 0	6|2|4	0.99| 0.94| 1
Q7L5D6	GET4	0	0	0	0	0|0|4	0| 0| 0.92	0|0|0	0| 0| 0
Q7L5N1	COPS6	0	0	0	0	0|0|0	0| 0| 0	0|0|0	0| 0| 0
Q7LBR1	CHMP1B	0	0	0	0	0|0|0	0| 0| 0	0|0|0	0| 0| 0
Q7LG56	RRM2B	0	0	0	0	0|0|0	0| 0| 0	0|0|0	0| 0| 0
Q7RTR2	NLRC3	0	0	0	0	0|0|0	0| 0| 0	0|0|0	0| 0| 0
Q7RTV0	PHF5A	0	0	2	0.75	0|0|0	0| 0| 0	0|0|0	0| 0| 0
Q7Z2T5	TRMT1L	0	0	0	0	0|2|0	0| 0.82| 0	0|2|0	0| 0.77| 0
Q7Z2W4	ZC3HAV1	8	17	31	0.11	26|13|40	0| 0| 0.11	32|32|65	0| 0.07| 0.65
Q7Z2W9	MRPL21	0	0	0	0	0|0|2	0| 0| 0.77	0|3|0	0| 0.84| 0
Q7Z2Z2	EFTUD1	0	0	3	0.69	0|0|0	0| 0| 0	0|0|0	0| 0| 0
Q7Z3B4	NUP54	4	8	12	0.02	14|0|17	0.12| 0| 0.1	30|14|18	0.29| 0.07| 0.32
Q7Z3E5	ARMC9	0	0	4	0.99	0|0|4	0| 0| 0.99	0|3|0	0| 0.98| 0
Q7Z3K3	POGZ	0	0	0	0	0|0|0	0| 0| 0	3|0|0	0.35| 0| 0
Q7Z417	NUFIP2	13	11	23	0	20|10|41	0| 0| 0.14	34|14|22	0| 0| 0
Q7Z434	MAVS	0	0	0	0	0|0|0	0| 0| 0	0|0|2	0| 0| 0.65
Q7Z478	DHX29	0	0	0	0	6|2|0	0.98| 0.91| 0	10|3|0	0.98| 0.93| 0
Q7Z4K8	TRIM46	0	0	0	0	0|0|0	0| 0| 0	0|0|0	0| 0| 0
Q7Z4V5	HDGFRP2	0	0	0	0	0|2|0	0| 0.8| 0	2|0|2	0.68| 0| 0.8
Q7Z5H3	ARHGAP22	0	0	0	0	0|0|0	0| 0| 0	0|2|0	0| 0.53| 0
Q7Z5J4	RAI1	0	0	0	0	0|0|0	0| 0| 0	7|0|0	0.57| 0| 0
Q7Z5P9	MUC19	0	0	0	0	0|0|0	0| 0| 0	0|0|0	0| 0| 0
Q7Z6B7	SRGAP1	0	0	0	0	0|0|0	0| 0| 0	0|0|0	0| 0| 0
Q7Z6E9	RBBP6	0	0	0	0	0|2|2	0| 0.57| 0.44	3|0|0	0.5| 0| 0
Q7Z6Z7	HUWE1	0	0	4	1	0|0|3	0| 0| 0.89	2|0|4	0.37| 0| 1
Q7Z739	YTHDF3	0	6	2	0	4|8|0	0| 0.53| 0	0|7|2	0| 0.08| 0
Q7Z7G8	VPS13B	0	0	0	0	0|0|0	0| 0| 0	0|2|0	0| 0.03| 0
Q7Z7K6	CENPV	0	3	0	0	0|0|4	0| 0| 0.14	11|3|0	0.6| 0.08| 0
Q86SQ0	PHLDB2	0	8	8	0.01	2|2|17	0| 0| 0.29	13|8|12	0.04| 0.01| 0.26
Q86TG7	PEG10	0	0	0	0	0|0|0	0| 0| 0	0|0|0	0| 0| 0
Q86U38	NOP9	0	0	0	0	5|0|0	0.96| 0| 0	6|3|0	0.94| 0.9| 0
Q86U42	PABPN1	0	2	0	0	0|0|0	0| 0| 0	4|3|0	0.17| 0.22| 0
Q86U86	PBRM1	0	0	0	0	0|0|0	0| 0| 0	0|0|0	0| 0| 0
Q86UE4	MTDH	0	0	2	0.93	0|3|0	0| 0.93| 0	0|0|0	0| 0| 0
Q86UK7	ZNF598	0	0	0	0	0|0|0	0| 0| 0	0|0|0	0| 0| 0
Q86UL8	MAGI2	0	0	0	0	0|0|0	0| 0| 0	0|0|0	0| 0| 0
Q86UP2	KTN1	4	8	2	0	0|0|7	0| 0| 0	14|0|0	0| 0| 0
Q86UU1	PHLDB1	0	0	8	1	0|0|5	0| 0| 0.99	0|0|5	0| 0| 1
Q86UY6	NAA40	0	0	0	0	0|0|0	0| 0| 0	0|0|0	0| 0| 0
Q86V48	LUZP1	4	7	7	0	5|3|18	0| 0| 0.13	22|13|14	0.09| 0.03| 0.15
Q86V81	ALYREF	9	8	11	0	9|7|14	0| 0| 0	8|16|15	0| 0| 0
Q86VI3	IQGAP3	0	0	0	0	0|0|4	0| 0| 0.76	26|4|0	0.95| 0.81| 0
Q86VP1	TAX1BP1	0	0	7	1	0|0|6	0| 0| 0.99	0|6|0	0| 1| 0
Q86VP6	CAND1	0	2	4	0.33	2|0|2	0.08| 0| 0.02	0|0|0	0| 0| 0
Q86VS8	HOOK3	0	0	0	0	0|0|0	0| 0| 0	0|0|0	0| 0| 0
Q86VV8	RTTN	0	0	0	0	0|0|0	0| 0| 0	0|0|0	0| 0| 0
Q86VY4	TSPYL5	0	0	0	0	0|0|0	0| 0| 0	0|0|0	0| 0| 0
Q86W42	THOC6	0	0	2	0.95	4|2|6	0.99| 0.95| 0.99	9|3|2	0.99| 0.98| 0.95
Q86W92	PPFIBP1	2	0	9	0.82	0|0|16	0| 0| 0.93	0|0|8	0| 0| 0.78
Q86WN1	FCHSD1	0	0	0	0	0|0|0	0| 0| 0	0|0|0	0| 0| 0
Q86WV6	TMEM173	0	0	0	0	0|0|0	0| 0| 0	0|0|0	0| 0| 0
Q86WX3	RPS19BP1	0	0	0	0	0|0|0	0| 0| 0	2|0|0	0.77| 0| 0
Q86X10	RALGAPB	0	0	0	0	0|0|2	0| 0| 0.18	0|0|0	0| 0| 0
Q86X55	CARM1	0	0	2	0.86	0|0|3	0| 0| 0.91	0|2|3	0| 0.86| 0.92
Q86X95	CIR1	0	2	0	0	0|0|0	0| 0| 0	0|0|0	0| 0| 0
Q86XK2	FBXO11	0	0	0	0	0|0|0	0| 0| 0	0|0|0	0| 0| 0
Q86XP3	DDX42	2	2	0	0	0|0|0	0| 0| 0	0|4|0	0| 0.02| 0
Q86XZ4	SPATS2	0	0	3	0.98	3|4|0	0.98| 0.97| 0	0|5|0	0| 0.99| 0
Q86Y82	STX12	0	0	2	0.89	0|0|2	0| 0| 0.91	2|0|0	0.9| 0| 0
Q86YP4	GATAD2A	0	0	0	0	0|0|0	0| 0| 0	0|3|0	0| 0.76| 0
Q86YS6	RAB43	0	0	0	0	0|0|4	0| 0| 0.9	0|0|0	0| 0| 0
Q86YV9	HPS6	0	0	0	0	0|0|0	0| 0| 0	0|0|0	0| 0| 0
Q86YZ3	HRNR	0	3	24	1	0|0|0	0| 0| 0	0|0|3	0| 0| 0
Q8IUD2	ERC1	0	0	0	0	0|0|0	0| 0| 0	0|0|2	0| 0| 0.4
Q8IUX4	APOBEC3F	0	0	0	0	0|0|2	0| 0| 0.79	0|1|2	0| 0.55| 0.84
Q8IV20	LACC1	0	0	0	0	0|0|2	0| 0| 0.66	0|0|0	0| 0| 0
Q8IVF2	AHNAK2	28	50	4	0	6|43|5	0| 0| 0	4|22|6	0| 0| 0
Q8IVF7	FMNL3	0	0	0	0	0|0|2	0| 0| 0.49	0|0|0	0| 0| 0
Q8IVL0	NAV3	0	0	0	0	3|0|0	0.29| 0| 0	0|0|0	0| 0| 0
Q8IVL6	P3H3	0	0	0	0	0|0|3	0| 0| 0.82	0|0|0	0| 0| 0
Q8IVM0	CCDC50	0	0	0	0	0|0|0	0| 0| 0	0|0|0	0| 0| 0
Q8IW75	SERPINA12	0	0	0	0	0|0|0	0| 0| 0	3|0|0	0.75| 0| 0
Q8IWA0	WDR75	2	3	16	0.82	17|0|22	0.85| 0| 0.84	48|19|13	1| 0.86| 0.66
Q8IWB7	WDFY1	0	0	0	0	0|0|0	0| 0| 0	2|0|0	0.57| 0| 0
Q8IWE2	FAM114A1	0	0	0	0	0|0|3	0| 0| 0.77	0|0|0	0| 0| 0
Q8IWR0	ZC3H7A	0	0	0	0	0|0|0	0| 0| 0	0|0|0	0| 0| 0
Q8IWU6	SULF1	0	0	3	0.93	0|0|0	0| 0| 0	5|0|0	0.96| 0| 0
Q8IWX8	CHERP	0	0	0	0	0|0|0	0| 0| 0	4|2|0	0.76| 0.65| 0
Q8IX01	SUGP2	0	0	0	0	0|0|8	0| 0| 0.89	5|0|0	0.74| 0| 0
Q8IX12	CCAR1	0	2	0	0	0|0|0	0| 0| 0	0|0|0	0| 0| 0
Q8IX21	FAM178A	0	0	0	0	0|2|0	0| 0.56| 0	0|0|0	0| 0| 0
Q8IXB1	DNAJC10	0	0	6	1	3|0|5	0.99| 0| 1	2|4|4	0.77| 1| 1
Q8IXI1	RHOT2	0	0	0	0	0|0|0	0| 0| 0	0|2|0	0| 0.55| 0
Q8IXM3	MRPL41	2	2	3	0.02	2|0|0	0| 0| 0	4|0|0	0.02| 0| 0
Q8IXM6	NRM	0	0	2	0.84	0|0|3	0| 0| 0.9	3|0|0	0.89| 0| 0
Q8IXQ5	KLHL7	0	0	0	0	16|19|0	0.99| 0.99| 0	0|0|0	0| 0| 0
Q8IXQ6	PARP9	0	0	0	0	0|0|0	0| 0| 0	0|0|0	0| 0| 0
Q8IXT5	RBM12B	5	5	3	0	5|0|11	0| 0| 0	14|5|5	0| 0| 0
Q8IY17	PNPLA6	0	0	2	0.43	0|0|0	0| 0| 0	0|0|0	0| 0| 0
Q8IY18	SMC5	0	0	0	0	0|0|0	0| 0| 0	0|0|0	0| 0| 0
Q8IY37	DHX37	0	0	0	0	7|0|0	0.95| 0| 0	15|7|0	0.96| 0.95| 0
Q8IY63	AMOTL1	0	0	0	0	0|0|0	0| 0| 0	0|0|0	0| 0| 0
Q8IY81	FTSJ3	10	10	9	0	10|5|31	0| 0| 0.11	64|25|17	0.43| 0.06| 0
Q8IYB3	SRRM1	18	15	5	0	22|25|10	0| 0| 0	22|20|10	0| 0| 0
Q8IYI6	EXOC8	0	0	0	0	0|0|0	0| 0| 0	0|0|0	0| 0| 0
Q8IZ07	ANKRD13A	0	0	2	0.94	0|3|4	0| 0.94| 0.98	0|4|0	0| 0.98| 0
Q8IZ52	CHPF	0	0	0	0	0|0|0	0| 0| 0	0|0|0	0| 0| 0
Q8IZ83	ALDH16A1	0	0	0	0	0|0|0	0| 0| 0	0|0|0	0| 0| 0
Q8IZH2	XRN1	0	0	2	0.94	0|0|0	0| 0| 0	2|0|3	0.79| 0| 0.97
Q8IZL8	PELP1	5	5	10	0.01	20|16|14	0.48| 0.66| 0.04	32|24|11	0.41| 0.54| 0.03
Q8IZP2	ST13P4	0	0	0	0	0|0|0	0| 0| 0	0|0|0	0| 0| 0
Q8N0S6	CENPL	0	0	0	0	0|0|0	0| 0| 0	3|0|0	0.79| 0| 0
Q8N0X7	SPG20	0	0	3	0.97	0|0|2	0| 0| 0.9	0|0|0	0| 0| 0
Q8N137	CNTROB	0	0	0	0	0|0|0	0| 0| 0	2|0|0	0.29| 0| 0
Q8N138	ORMDL3	0	0	0	0	0|0|0	0| 0| 0	0|0|0	0| 0| 0
Q8N163	CCAR2	4	2	9	0.23	5|0|11	0.01| 0| 0.19	14|8|7	0.18| 0.1| 0.09
Q8N1F7	NUP93	19	19	34	0	25|5|62	0| 0| 0.09	78|18|35	0.06| 0| 0
Q8N1G4	LRRC47	0	0	6	0.99	0|0|7	0| 0| 0.99	2|3|4	0.75| 0.97| 0.99
Q8N201	INTS1	0	0	0	0	0|0|0	0| 0| 0	10|0|0	0.74| 0| 0
Q8N264	ARHGAP24	0	0	2	0.59	0|0|0	0| 0| 0	0|0|0	0| 0| 0
Q8N392	ARHGAP18	0	0	0	0	0|0|0	0| 0| 0	0|0|0	0| 0| 0
Q8N3C0	ASCC3	10	10	5	0	17|32|13	0| 0.67| 0	52|29|5	0.25| 0.15| 0
Q8N3R9	MPP5	0	0	2	0.78	0|0|2	0| 0| 0.72	0|2|0	0| 0.76| 0
Q8N3V7	SYNPO	6	8	12	0	7|0|16	0| 0| 0.01	4|2|11	0| 0| 0
Q8N474	SFRP1	0	0	0	0	0|0|0	0| 0| 0	0|0|0	0| 0| 0
Q8N556	AFAP1	0	4	9	0.52	18|14|5	0.95| 0.98| 0.03	8|5|7	0.09| 0.08| 0.35
Q8N567	ZCCHC9	0	2	0	0	0|0|0	0| 0| 0	0|0|0	0| 0| 0
Q8N5C1	FAM26E	0	0	0	0	0|0|4	0| 0| 0.88	0|0|0	0| 0| 0
Q8N5F7	NKAP	0	0	0	0	0|3|0	0| 0.86| 0	0|0|0	0| 0| 0
Q8N5N7	MRPL50	0	0	0	0	0|0|0	0| 0| 0	0|0|2	0| 0| 0.76
[truncated: 898 more rows]

## Sheet: RF_GO Annotations_post-SAINT
Gene	GO Annotation
ANKRD13A	Autophagy, Ubiquitination, & Cell Stress
CTSA	Autophagy, Ubiquitination, & Cell Stress
DNAJC10	Autophagy, Ubiquitination, & Cell Stress
KLHL7	Autophagy, Ubiquitination, & Cell Stress
PARP4	Autophagy, Ubiquitination, & Cell Stress
PSMA2	Autophagy, Ubiquitination, & Cell Stress
PSMA3	Autophagy, Ubiquitination, & Cell Stress
PSMA6	Autophagy, Ubiquitination, & Cell Stress
PSMA7	Autophagy, Ubiquitination, & Cell Stress
PSMB1	Autophagy, Ubiquitination, & Cell Stress
PSMB2	Autophagy, Ubiquitination, & Cell Stress
PSMB4	Autophagy, Ubiquitination, & Cell Stress
PSMB5	Autophagy, Ubiquitination, & Cell Stress
PSMB6	Autophagy, Ubiquitination, & Cell Stress
PSMB7	Autophagy, Ubiquitination, & Cell Stress
PSMC2	Autophagy, Ubiquitination, & Cell Stress
PSMC4	Autophagy, Ubiquitination, & Cell Stress
PSMD12	Autophagy, Ubiquitination, & Cell Stress
TRIP12	Autophagy, Ubiquitination, & Cell Stress
UACA	Autophagy, Ubiquitination, & Cell Stress
UBA1	Autophagy, Ubiquitination, & Cell Stress
UBR4	Autophagy, Ubiquitination, & Cell Stress
UCHL1	Autophagy, Ubiquitination, & Cell Stress
USP10	Autophagy, Ubiquitination, & Cell Stress
USP39	Autophagy, Ubiquitination, & Cell Stress
USP5	Autophagy, Ubiquitination, & Cell Stress
VDAC1	Autophagy, Ubiquitination, & Cell Stress
APPL2	Cell cycle control
C9orf114	Cell cycle control
CKAP5	Cell cycle control
MCM5	Cell cycle control
MCM7	Cell cycle control
PCNT	Cell cycle control
RHOA	Cell cycle control
TRIOBP	Cell cycle control
ZAK	Cell cycle control
ANXA6	Cell signalling
ARHGAP1	Cell signalling
ARHGDIA	Cell signalling
C3orf17	Cell signalling
CALM1	Cell signalling
CALML5	Cell signalling
CAPN2	Cell signalling
GJA1	Cell signalling
GNB1	Cell signalling
GSTP1	Cell signalling
PFKL	Cell signalling
RAB18	Cell signalling
S100A11	Cell signalling
SERPINE2	Cell signalling
ADD3	Cellular matrix, structure, and adhesion
AFAP1	Cellular matrix, structure, and adhesion
CAPN1	Cellular matrix, structure, and adhesion
COL15A1	Cellular matrix, structure, and adhesion
COL18A1	Cellular matrix, structure, and adhesion
CTNNA1	Cellular matrix, structure, and adhesion
DPYSL2	Cellular matrix, structure, and adhesion
FAM129B	Cellular matrix, structure, and adhesion
FERMT2	Cellular matrix, structure, and adhesion
FSCN1	Cellular matrix, structure, and adhesion
GPNMB	Cellular matrix, structure, and adhesion
KIAA1462	Cellular matrix, structure, and adhesion
LASP1	Cellular matrix, structure, and adhesion
LPP	Cellular matrix, structure, and adhesion
P3H1	Cellular matrix, structure, and adhesion
P4HA2	Cellular matrix, structure, and adhesion
PALLD	Cellular matrix, structure, and adhesion
PDLIM5	Cellular matrix, structure, and adhesion
PEPD	Cellular matrix, structure, and adhesion
PLOD1	Cellular matrix, structure, and adhesion
PLS3	Cellular matrix, structure, and adhesion
PPP1R18	Cellular matrix, structure, and adhesion
Q16181	Cellular matrix, structure, and adhesion
Q9NVA2	Cellular matrix, structure, and adhesion
SDC2	Cellular matrix, structure, and adhesion
TAGLN	Cellular matrix, structure, and adhesion
TAGLN2	Cellular matrix, structure, and adhesion
TGFBI	Cellular matrix, structure, and adhesion
TMA16	Cellular matrix, structure, and adhesion
TMEM209	Cellular matrix, structure, and adhesion
TMEM214	Cellular matrix, structure, and adhesion
TPM4	Cellular matrix, structure, and adhesion
VIM	Cellular matrix, structure, and adhesion
ZYX	Cellular matrix, structure, and adhesion
ABCE1	Immune system process
AHCY	Immune system process
AP2A1	Immune system process
AP2B1	Immune system process
APOBEC3B	Immune system process
APOBEC3C	Immune system process
ARPC2	Immune system process
CALCOCO2	Immune system process
CALR	Immune system process
CANX	Immune system process
CDC42	Immune system process
CDC73	Immune system process
CLTA	Immune system process
CNN2	Immune system process
COIL	Immune system process
CRNKL1	Immune system process
CTNNB1	Immune system process
CTPS1	Immune system process
CTSD	Immune system process
CYFIP1	Immune system process
DAPK3	Immune system process
DHX36	Immune system process
DYNC1I2	Immune system process
DYNLL1	Immune system process
EXOSC4	Immune system process
EXOSC9	Immune system process
FAM111A	Immune system process
FTH1	Immune system process
FXR2	Immune system process
G6PD	Immune system process
GPI	Immune system process
GPX1	Immune system process
HLA-A	Immune system process
HLA-B	Immune system process
HSPH1	Immune system process
IFI16	Immune system process
IK	Immune system process
LGALS3	Immune system process
LGALS9	Immune system process
MB21D1	Immune system process
MDH1	Immune system process
MYO1E	Immune system process
PAF1	Immune system process
PICALM	Immune system process
PIP4K2A	Immune system process
PRKAR1A	Immune system process
PTPN11	Immune system process
RAB5B	Immune system process
RAB6A	Immune system process
RAB7A	Immune system process
RACGAP1	Immune system process
SRPK2	Immune system process
STAT1	Immune system process
SYNCRIP	Immune system process
TRIM25	Immune system process
TRIM56	Immune system process
TXN	Immune system process
WDR61	Immune system process
XRCC6	Immune system process
ACAT1	Metabolism
ACO2	Metabolism
ACOT9	Metabolism
ALDH18A1	Metabolism
ATIC	Metabolism
ATP6V1B2	Metabolism
CBR1	Metabolism
ETFA	Metabolism
GANAB	Metabolism
GLB1	Metabolism
HADHA	Metabolism
HK1	Metabolism
IDH3A	Metabolism
LDHB	Metabolism
MAT2A	Metabolism
MDH2	Metabolism
MT-CO2	Metabolism
NAGK	Metabolism
NDUFS1	Metabolism
NQO1	Metabolism
OLA1	Metabolism
PAPSS2	Metabolism
PCMT1	Metabolism
PFKP	Metabolism
PGAM1	Metabolism
PGD	Metabolism
PGK1	Metabolism
SERPINB6	Metabolism
SLC25A13	Metabolism
SMPD4	Metabolism
SNTB1	Metabolism
TECR	Metabolism
TPI1	Metabolism
TSPYL1	Metabolism
UGDH	Metabolism
UGP2	Metabolism
ATRX	ND10 bodies
PML	ND10 bodies
SP110	ND10 bodies
SP140L	ND10 bodies
SUMO1	ND10 bodies
SUMO2	ND10 bodies
CFL2	Nuclear architecture
CLIC4	Nuclear architecture
COTL1	Nuclear architecture
EIF5A	Nuclear architecture
GLE1	Nuclear architecture
IPO5	Nuclear architecture
MBD1	Nuclear architecture
NDC1	Nuclear architecture
NOC4L	Nuclear architecture
NUP37	Nuclear architecture
NUP62	Nuclear architecture
NUPL1	Nuclear architecture
PPIG	Nuclear architecture
PPP2R1A	Nuclear architecture
PPP2R2A	Nuclear architecture
RTN4	Nuclear architecture
SENP1	Nuclear architecture
SUN1	Nuclear architecture
TARDBP	Nuclear architecture
TEX10	Nuclear architecture
TGFB1I1	Nuclear architecture
TMEM43	Nuclear architecture
TOR1AIP1	Nuclear architecture
CCT3	Protein folding and binding
CCT5	Protein folding and binding
CCT7	Protein folding and binding
DNAJB4	Protein folding and binding
ERP44	Protein folding and binding
HSPA9	Protein folding and binding
NAP1L4	Protein folding and binding
PDIA4	Protein folding and binding
PPIL4	Protein folding and binding
BYSL	Ribosome biogenesis
DDX28	Ribosome biogenesis
DDX51	Ribosome biogenesis
DDX52	Ribosome biogenesis
EXOSC1	Ribosome biogenesis
EXOSC10	Ribosome biogenesis
EXOSC8	Ribosome biogenesis
MRPS18B	Ribosome biogenesis
NOL9	Ribosome biogenesis
NOLC1	Ribosome biogenesis
NOP14	Ribosome biogenesis
NVL	Ribosome biogenesis
PAPD5	Ribosome biogenesis
RRP1B	Ribosome biogenesis
SDAD1	Ribosome biogenesis
SURF6	Ribosome biogenesis
TSR1	Ribosome biogenesis
WDR12	Ribosome biogenesis
CDC40	RNA Processing
DHX37	RNA processing
DUSP11	RNA processing
EDC3	RNA Processing
FAM98A	RNA processing
GPATCH4	RNA Processing
HSD17B10	RNA Processing
HSD17B12	RNA Processing
HSD17B4	RNA Processing
LRRC47	RNA Processing
LTV1	RNA Processing
PARN	RNA Processing
POLR2C	RNA Processing
PRPF3	RNA Processing
PRPF4	RNA Processing
PRPF4B	RNA Processing
RNH1	RNA Processing
RPL32	RNA Processing
SENP3	RNA Processing
SKIV2L	RNA Processing
SNRPA1	RNA Processing
SPATS2	RNA Processing
SRM	RNA Processing
THOC6	RNA Processing
WDR18	RNA Processing
XAB2	RNA Processing
YTHDC1	RNA Processing
YTHDC2	RNA Processing
ABLIM3	Transcription & Chromatin Modulation
BAZ2A	Transcription & Chromatin Modulation
CAP1	Transcription & Chromatin Modulation
CCDC59	Transcription & Chromatin Modulation
CCNK	Transcription & Chromatin Modulation
CENPB	Transcription & Chromatin Modulation
CSDE1	Transcription & Chromatin Modulation
CTCF	Transcription & Chromatin Modulation
DDX54	Transcription & Chromatin Modulation
EWSR1	Transcription & Chromatin Modulation
FAM208A	Transcription & Chromatin Modulation
FHL2	Transcription & Chromatin Modulation
FUBP3	Transcription & Chromatin Modulation
HDAC2	Transcription & Chromatin Modulation
KAT7	Transcription & Chromatin Modulation
KMT2A	Transcription & Chromatin Modulation
KPNA6	Transcription & Chromatin Modulation
LOXL2	Transcription & Chromatin Modulation
MEPCE	Transcription & Chromatin Modulation
MTA2	Transcription & Chromatin Modulation
NAMPT	Transcription & Chromatin Modulation
NCOA5	Transcription & Chromatin Modulation
NKRF	Transcription & Chromatin Modulation
NO66	Transcription & Chromatin Modulation
NOC2L	Transcription & Chromatin Modulation
PA2G4	Transcription & Chromatin Modulation
PDLIM1	Transcription & Chromatin Modulation
PSMC3	Transcription & Chromatin Modulation
PWP1	Transcription & Chromatin Modulation
RBBP4	Transcription & Chromatin Modulation
RECQL	Transcription & Chromatin Modulation
REXO4	Transcription & Chromatin Modulation
SSBP1	Transcription & Chromatin Modulation
TKT	Transcription & Chromatin Modulation
TRIM27	Transcription & Chromatin Modulation
TRIP4	Transcription & Chromatin Modulation
TRIP6	Transcription & Chromatin Modulation
UBTF	Transcription & Chromatin Modulation
USP9X	Transcription & Chromatin Modulation
WDR82	Transcription & Chromatin Modulation
ZBTB11	Transcription & Chromatin Modulation
ZNF280C	Transcription & Chromatin Modulation
ZNF281	Transcription & Chromatin Modulation
ZNF512	Transcription & Chromatin Modulation
ZNF622	Transcription & Chromatin Modulation
ZNF638	Transcription & Chromatin Modulation
ZNF800	Transcription & Chromatin Modulation
ZNF845	Transcription & Chromatin Modulation
AARS	Translation Regulation
AIMP1	Translation Regulation
DAP3	Translation Regulation
DHX29	Translation Regulation
EIF2S3	Translation Regulation
EIF3D	Translation Regulation
EIF3I	Translation Regulation
EIF3L	Translation Regulation
FARSB	Translation Regulation
FMR1	Translation Regulation
FXR1	Translation Regulation
GARS	Translation Regulation
IGF2BP1	Translation Regulation
IGF2BP3	Translation Regulation
KIAA0020	Translation Regulation
LSM14B	Translation Regulation
MARS	Translation Regulation
MRPS34	Translation Regulation
NCBP1	Translation Regulation
PTCD3	Translation Regulation
RSL24D1	Translation Regulation
SRPR	Translation Regulation
SRPRB	Translation Regulation
STT3A	Translation Regulation
C11orf98	Uncharacterized
C15orf52	Uncharacterized
CCDC137	Uncharacterized
CCDC71L	Uncharacterized
NOL10	Uncharacterized
NOL7	Uncharacterized
ACSL3	Vesicle transport
ALDOA	Vesicle transport
ARCN1	Vesicle transport
ARF3	Vesicle transport
ARF6	Vesicle transport
CLINT1	Vesicle transport
CLTB	Vesicle transport
COPB1	Vesicle transport
COPZ1	Vesicle transport
DNM1L	Vesicle transport
EHD1	Vesicle transport
EHD2	Vesicle transport
EHD3	Vesicle transport
EHD4	Vesicle transport
GDI2	Vesicle transport
GNL1	Vesicle transport
LRP1	Vesicle transport
MYO18A	Vesicle transport
MYO1D	Vesicle transport
NSF	Vesicle transport
RAB13	Vesicle transport
RAB1A	Vesicle transport
RAB2A	Vesicle transport
RAB5A	Vesicle transport
SAR1A	Vesicle transport
SCFD1	Vesicle transport
SNX9	Vesicle transport
TXNDC5	Vesicle transport
VCL	Vesicle transport
VPS26A	Vesicle transport
VPS35	Vesicle transport
WDR1	Vesicle transport
UL6	Viral protein
